# Supplementary material for: Development and Characterization of Wheat-Thinopyrum elongatum 1B-1E Translocation Lines with Fusarium Head Blight Resistance
Source: Plants (Basel). 2025 Dec 13;14(24):3805. doi: 10.3390/plants14243805 (PMC12736424; doi:10.3390/plants14243805)
Supplement: Supplementary file 1 [file plants-14-03805-s001.zip › Supplementary S1.xlsx]

## Sheet: 1E-1B Plate 1
Genotypes of BC1F2 individuals on 96 wells plate No.1
Well	Sample ID*	Genotyping by EB1			Genotyping by EB2			Genotyping by EB3
		Call	RFU1	RFU2	Call	RFU1	RFU2	Call	RFU1	RFU2
A01	CS	Allele 1	5815.86	2251.07	Allele 1	5319.11	2269.02	Allele 1	6446.45	2247.37
A02	DS1E(1B)	Allele 2	2962.29	3918.06	Allele 2	3029.77	3859.97	Allele 2	3117.81	4913.48
A03	No sample	Undetermined			Undetermined			Undetermined
A04	BC1F2-1B1	Allele 2	2950.15	3961.34	Allele 2	3361.14	3400.98	Allele 2	3300.5	4339.89
A05	No sample	Undetermined			Undetermined			Undetermined
A06	BC1F2-1B2	Allele 2	2962.63	4017.38	Allele 2	3375.49	3588	Allele 2	3172.85	4640.34
A07	BC1F2-1B3	Allele 2	2956.58	3933.89	Allele 2	3353.88	3506.07	Allele 2	3167.52	4503.94
A08	BC1F2-1B4	Allele 2	2921.35	3918.31	Allele 2	3409.95	3291.28	Allele 2	3181.44	4688.82
A09	BC1F2-1B5	Heterozygote	4387.87	3184.87	Heterozygote	4486.65	2633.52	Allele 1	6452.85	2263.42
A10	BC1F2-1B6	Allele 2	2984.54	3970.22	Allele 2	3433.71	3321.71	Allele 2	3296.46	4463.07
A11	BC1F2-1B7	Allele 2	2978.29	3972.48	Allele 2	3590.34	3416.33	Allele 2	3186.92	4741.66
A12	No sample	Undetermined			Undetermined			Undetermined
B01	BC1F2-1B8	Allele 2	2935.99	4073	Allele 2	3556.89	3285.23	Allele 2	3100.38	4631.36
B02	BC1F2-1B9	Allele 2	2892.09	3747.88	Allele 2	3179.71	3838.62	Allele 2	3073.56	4343.7
B03	BC1F2-1B10	Allele 2	2941.92	4058.81	Allele 2	3062.16	3944.86	Allele 2	3081.58	4496.37
B04	BC1F2-1B11	Heterozygote	4174.23	3070.71	Heterozygote	4457.51	2679.73	Allele 1	6421.56	2432.45
B05	BC1F2-1B12	Allele 2	2929.36	3960.7	Allele 2	3104.41	3757.01	Allele 2	3096.18	4408.8
B06	BC1F2-1B13	Allele 2	3068.23	3800.23	Allele 2	3369.6	3286.91	Allele 2	3751.52	4263.66
B07	BC1F2-1B14	Allele 2	2971.14	3942.33	Allele 2	3539.16	3453.58	Allele 2	3179.97	4345.81
B08	BC1F2-1B15	Allele 2	2961.13	4010.55	Allele 2	3402.16	3400.71	Allele 2	3013.77	4353.48
B09	BC1F2-1B16	Allele 2	3011.67	4047.59	Allele 2	3695	3349.3	Allele 2	3129.11	4786.45
B10	BC1F2-1B17	Allele 2	2932.58	3963.64	Allele 2	3512.75	3464.72	Allele 2	3182.23	4842.82
B11	BC1F2-1B18	Allele 2	2974.73	3934.97	Allele 2	3462.84	3258.52	Allele 2	3637.78	4702.46
B12	BC1F2-1B19	Heterozygote	4310.73	3148.77	Heterozygote	4744.69	2695.87	Allele 1	6666.52	2259.32
C01	BC1F2-1B20	Allele 2	3045.14	4240.79	Allele 2	3462.62	3467.03	Allele 2	3192.2	4763.51
C02	BC1F2-1B21	Allele 2	2949.97	4053.4	Allele 2	3366.73	3403.51	Allele 2	3216.55	4672.04
C03	BC1F2-1B22	Allele 2	2964.34	4074.33	Allele 2	3421.24	3398.4	Allele 2	3198.75	4748.76
C04	BC1F2-1B23	Allele 2	2935.95	3897.37	Allele 2	3443.64	3682.64	Allele 2	3194.94	4561.72
C05	BC1F2-1B24	Allele 2	2926.95	3891.61	Allele 2	3428.09	3454.31	Allele 2	3110.43	4510.1
C06	BC1F2-1B25	Allele 2	2922.43	3861.71	Allele 2	3483.43	3376.13	Allele 2	3267.37	4332.33
C07	BC1F2-1B26	Heterozygote	4434.55	3270.22	Heterozygote	4550.4	2670.08	Allele 2	3191.47	4314.9
C08	BC1F2-1B27	Allele 2	2997.08	4031.15	Allele 2	3524.8	3305.77	Allele 2	3486.67	4255.16
C09	BC1F2-1B28	Allele 1	5756.1	2302.65	Allele 1	5527.87	2278.53	Allele 1	6981.9	2268.81
C10	BC1F2-1B29	Allele 2	3015.66	3966.49	Allele 2	3397	3545.52	Allele 2	3540.84	4689.54
C11	BC1F2-1B30	Allele 2	3000.54	4057.63	Allele 2	3219.76	3441.84	Allele 2	3211.94	4630.62
C12	BC1F2-1B31	Heterozygote	4302.55	3302.71	Heterozygote	4430.97	2652.95	Heterozygote	5839.87	3308.46
D01	BC1F2-1B32	Allele 2	2979.25	4180.78	Allele 2	3382.72	3640.39	Allele 2	3431.26	4626.68
D02	BC1F2-1B33	Allele 2	2951.29	4128.29	Allele 2	3488.55	3466.23	Allele 2	3147.42	4798.08
D03	BC1F2-1B34	Allele 2	2938.57	4143.46	Allele 2	4017.86	3327.74	Allele 2	3508.46	4000.99
D04	BC1F2-1B35	Allele 1	5993.24	2309.97	Allele 1	5147.75	2262.85	Allele 1	6362.18	2322.03
D05	BC1F2-1B36	Allele 2	2941.58	3882.9	Allele 2	3201.92	3466.27	Allele 2	3420.74	4290.72
D06	BC1F2-1B37	Allele 2	2931.87	3970.67	Allele 2	3435.24	3422.37	Allele 2	3148.55	4448.74
D07	No sample	Undetermined			Undetermined			Undetermined
D08	BC1F2-1B38	Allele 1	5952.52	2397.84	Allele 1	5857.96	2285.71	Allele 1	7588.46	2322.03
D09	BC1F2-1B39	Allele 1	6050.42	2286.67	Allele 1	5487.99	2262.51	Allele 1	7431.87	2381.71
D10	BC1F2-1B40	Allele 1	5807.12	2360.57	Allele 1	5836.95	2269.74	Allele 1	6771.12	2271.33
D11	BC1F2-1B41	Allele 1	6000.26	2293.64	Allele 1	5510.94	2262.61	Allele 1	7222.95	2429.7
D12	No sample	Undetermined			Undetermined			Undetermined
E01	No sample	Undetermined			Undetermined			Undetermined
E02	BC1F2-1B42	Allele 2	3156.7	4017.08	Allele 2	3917.57	3280.95	Allele 2	3267.97	4270.52
E03	BC1F2-1B43	Allele 2	3006.13	4135.06	Allele 2	3994.39	3276.93	Allele 2	3297.42	4241.79
E04	BC1F2-1B44	Allele 1	5535.63	2462.67	Allele 1	5724.71	2268.7	Allele 1	6630.31	2492.49
E05	BC1F2-1B45	Heterozygote	4199.74	3140.44	Heterozygote	4779.66	2592.78	Allele 2	3371.19	4284.61
E06	BC1F2-1B46	Allele 2	2960.49	3827.41	Allele 2	3460	3330.02	Allele 2	3169.26	4369.07
E07	BC1F2-1B47	Allele 1	5245.31	2497.15	Allele 1	5926.23	2300.74	Allele 1	7169.74	2294.67
E08	BC1F2-1B48	Allele 1	5954.01	2331.91	Allele 1	5668.41	2308.86	Allele 1	6878.73	2325.31
E09	No sample	Undetermined			Undetermined			Undetermined
E10	BC1F2-1B49	Allele 1	6249.49	2346.83	Allele 1	5390.28	2247.04	Allele 1	7209.27	2403.58
E11	BC1F2-1B50	Heterozygote	4299.48	3261.8	Heterozygote	4515.09	2649.79	Heterozygote	5679.28	3193.02
E12	No sample	Undetermined			Undetermined			Undetermined
F01	BC1F2-1B51	Allele 2	2990.69	4100.81	Allele 2	3972.71	3061.76	Allele 2	3290.02	4446.64
F02	BC1F2-1B52	Allele 2	2977.73	4139.84	Allele 2	3806.58	3277.34	Allele 2	3742.25	4283.02
F03	BC1F2-1B53	Allele 1	5787.15	2270.71	Allele 1	5683.08	2278.96	Allele 1	7091.97	2311.01
F04	BC1F2-1B54	Allele 2	3033.18	4163.13	Allele 2	3295.09	3409.9	Allele 2	3067.18	4427.94
F05	No sample	Undetermined			Undetermined			Undetermined
F06	BC1F2-1B55	Allele 1	6277.6	2390.3	Allele 1	5860.77	2306.48	Allele 1	6161.51	2175.47
F07	BC1F2-1B56	Allele 1	6187.45	2302.81	Allele 1	5740.29	2295.3	Allele 1	6019.47	2247.99
F08	BC1F2-1B57	Allele 1	6291.41	2312.27	Allele 1	5662.23	2277.22	Allele 1	6921.21	2551.87
F09	No sample	Undetermined			Undetermined			Undetermined
F10	BC1F2-1B58	Heterozygote	4365.77	3222.32	Heterozygote	4822.2	2543.5	Heterozygote	5812.59	3232.13
F11	BC1F2-1B59	Allele 2	3004.91	4000.7	Allele 2	3211.91	3367.44	Allele 2	3306.21	4348.37
F12	BC1F2-1B60	Allele 2	3070.3	4166.07	Allele 2	4041.18	3336.11	Allele 2	3173.57	4394.12
G01	BC1F2-1B61	Allele 1	6263.88	2269.51	Allele 1	5587.83	2296.16	Allele 1	7007.92	2370.22
G02	BC1F2-1B62	Allele 2	2986.54	4148.97	Allele 2	4076.41	3325.23	Allele 2	3273.97	4390.29
G03	BC1F2-1B63	Allele 2	2947.24	3772.85	Allele 2	3386.35	3458.16	Allele 2	3116.21	4602.02
G04	BC1F2-1B64	Heterozygote	4006.73	2920.31	Heterozygote	4551.65	2540.05	Allele 2	3309.48	4368.37
G05	BC1F2-1B65	Allele 1	5386.63	2239.48	Allele 1	5229.75	2293.16	Allele 1	7207.91	2301.28
G06	BC1F2-1B66	Heterozygote	3972.75	3244.45	Heterozygote	4486.34	2608.52	Heterozygote	6161.09	3242.38
G07	BC1F2-1B67	Allele 1	6222.6	2291.11	Allele 1	5740.66	2277.27	Allele 1	6948.87	2368.93
G08	BC1F2-1B68	Allele 1	5382.73	2233.95	Allele 1	5627.99	2330.08	Allele 1	7121.89	2375.21
G09	BC1F2-1B69	Allele 2	3015.49	4168.01	Allele 2	3399.46	3556.6	Allele 2	3353.05	4618.97
G10	BC1F2-1B70	Allele 2	2927.35	3722.3	Allele 2	3287.73	3524.5	Allele 2	3314.1	4803.95
G11	BC1F2-1B71	Allele 2	2990.64	4158.73	Allele 2	3211.1	3455.74	Allele 2	3398.4	4636.89
G12	BC1F2-1B72	Heterozygote	4434.69	3266.58	Heterozygote	4440.19	2566.5	Heterozygote	6047.41	3345.53
H01	BC1F2-1B73	Heterozygote	4349.28	3200.82	Heterozygote	4462.5	2666.42	Heterozygote	6073.97	3359.17
H02	BC1F2-1B74	Heterozygote	4096.69	3015.26	Heterozygote	4519.96	2630.21	Allele 2	3984.41	4087.39
H03	No sample	Undetermined			Undetermined			Undetermined
H04	BC1F2-1B75	Allele 2	2990.39	3987.6	Allele 2	3331.36	3350.43	Allele 2	3168.83	4511.04
H05	BC1F2-1B76	Allele 1	5981.24	2267.28	Allele 1	5396.59	2282.08	Allele 1	7116.4	2426.23
H06	BC1F2-1B77	Allele 1	6055.56	2244.46	Allele 1	5404.87	2303.93	Allele 1	6863.67	2391.02
H07	BC1F2-1B78	Heterozygote	4316.39	3138.61	Heterozygote	4436.24	2640.18	Heterozygote	5572.99	3328.63
H08	BC1F2-1B79	Allele 1	5884.7	2372.87	Allele 1	5649.24	2305.66	Allele 1	7244.26	2395.71
H09	BC1F2-1B80	Allele 1	6297.79	2273.32	Allele 1	5304.69	2296.96	Allele 1	7120.34	2371.59
H10	BC1F2-1B81	Heterozygote	4405.7	3217.96	Heterozygote	4407.92	2603.12	Heterozygote	6077.66	3411.95
H11	BC1F2-1B82	Allele 2	2993.2	4130.71	Allele 2	4007.29	3258.02	Allele 2	3364.14	4491.86
H12	BC1F2-1B83	Heterozygote	4340.3	3325.38	Heterozygote	4404.3	2593.97	Heterozygote	5691.12	3688.7
*No smple means The seeds did not sprout on this well; red highlighted samples are potential recombinants identified by KASP markers

## Sheet: 1E-1B Plate 2
Genotypes of BC1F2 individuals on 96 wells plate No.2
Well	Sample ID	Genotyping by EB1			Genotyping by EB2			Genotyping by EB3
		Call	RFU1	RFU2	Call	RFU1	RFU2	Call	RFU1	RFU2
A01	CS	Allele 1	5781.8	2214.45	Allele 1	5301.24	2343.97	Allele 1	5561.51	2375.47
A02	DS1E(1B)	Allele 2	3376.76	3897.7	Allele 2	3181.05	3522.9	Allele 2	3139.38	3854.78
A03	BC1F2-1B84	Allele 2	3302.71	3842.4	Allele 2	3052.35	3419.64	Heterozygote	4963.94	2719.27
A04	BC1F2-1B85	Allele 2	3225.76	3592.35	Allele 2	3087.4	3351.18	Allele 2	3145.26	3804.17
A05	BC1F2-1B86	Allele 2	3543.25	3558.94	Allele 2	3224.4	3334.02	Allele 2	3174.94	3958.09
A06	BC1F2-1B87	Heterozygote	5756.66	2534.83	Heterozygote	4924.55	2687.64	Heterozygote	4770.13	2822.86
A07	BC1F2-1B88	Allele 2	3296.91	3936.17	Allele 2	3168.62	3345.61	Allele 2	3184.73	3853.33
A08	BC1F2-1B89	Heterozygote	5816.97	2663.42	Heterozygote	4124.3	2527.99	Allele 2	4010.68	3289.77
A09	BC1F2-1B90	Allele 2	3316.49	3950.35	Allele 2	3285.95	3344.38	Allele 2	3244.19	4016.67
A10	No sample	Undetermined			Undetermined			Undetermined
A11	BC1F2-1B91	Allele 2	3150.73	3909.22	Allele 2	3255.7	3479.9	Allele 2	3191.06	3840.24
A12	BC1F2-1B92	Allele 2	3247.89	4001.43	Allele 2	3206.19	3345.73	Allele 2	3249.75	3901.84
B01	BC1F2-1B93	Allele 2	3209.05	3984.55	Allele 2	3239.25	3451.66	Allele 2	3249.62	4005.57
B02	BC1F2-1B94	Allele 2	3193.09	3875.59	Allele 2	3280.03	3482	Allele 2	3158.5	3795.24
B03	BC1F2-1B95	Allele 2	3338.65	3873.03	Allele 2	3172.49	3364.87	Allele 2	3242.56	3846.64
B04	BC1F2-1B96	Allele 2	3275.46	3977.31	Allele 1	3331.87	3287.27	Heterozygote	4738.13	2798.19
B05	BC1F2-1B97	Allele 2	3280.04	4021.79	Allele 2	3149.62	3334	Allele 2	3217.02	3931.03
B06	BC1F2-1B98	Allele 2	3133.29	4019.15	Allele 2	3089.97	3348.39	Allele 2	3201.77	3900.6
B07	BC1F2-1B99	Heterozygote	5493.66	2690.01	Heterozygote	4231.68	2543.62	Heterozygote	4664.94	2798.35
B08	BC1F2-1B100	Allele 1	6491.31	2263.97	Allele 1	5285.98	2244.66	Allele 1	6125.31	2287.01
B09	BC1F2-1B101	Allele 2	3156.68	3818.11	Allele 2	3083.28	3346.68	Allele 2	3186.29	3846.69
B10	BC1F2-1B102	Heterozygote	5585.89	2633.65	Heterozygote	4124.42	2482.74	Heterozygote	5071.01	2638.66
B11	BC1F2-1B103	Allele 2	3347.3	3874.65	Allele 2	3258.4	3585.55	Allele 2	3112.06	3778.01
B12	No sample	Undetermined			Undetermined			Undetermined
C01	BC1F2-1B104	Allele 2	3353.39	3889.56	Allele 2	3224.51	3353.77	Allele 2	3183.11	3877
C02	BC1F2-1B105	Allele 2	3168.21	4050.38	Allele 2	3147.39	3457.17	Allele 2	3241.4	4032.16
C03	BC1F2-1B106	Allele 2	3248.21	4068.47	Allele 2	3260.53	3422.66	Allele 2	3212.97	3862.12
C04	BC1F2-1B107	Allele 2	3176.61	3962.55	Allele 2	3356.85	3418.16	Allele 2	3186.81	3918.93
C05	BC1F2-1B108	Allele 2	3261.25	4083.06	Allele 2	3180.65	3464.92	Allele 2	3179.1	3836.36
C06	BC1F2-1B109	Allele 2	3232.04	4058.36	Allele 2	3247.11	3549.61	Allele 2	3088.43	3648.15
C07	BC1F2-1B110	Allele 2	3481.71	3741.17	Allele 2	3273.29	3334.04	Allele 2	3145.82	3722.64
C08	BC1F2-1B111	Allele 2	3291.62	4099.37	Allele 2	3386.5	3429.41	Allele 2	3197.52	3746.84
C09	BC1F2-1B112	Allele 2	3317.43	3659.92	Allele 2	3332.44	3572.68	Allele 2	3163.9	3780.22
C10	BC1F2-1B113	Allele 2	3277.4	4037.59	Allele 2	3326.23	3368.33	Allele 2	3230.33	3757.22
C11	BC1F2-1B114	Allele 1	6339.23	2252.73	Allele 1	5121.54	2246.77	Allele 1	5792.79	2275.52
C12	BC1F2-1B115	Heterozygote	5607.01	2669.04	Heterozygote	4461.73	2630.19	Allele 1	5922.75	2247.72
D01	BC1F2-1B116	Allele 1	6080.88	2256.67	Allele 1	5465.41	2384.69	Allele 1	5813.67	2267.3
D02	BC1F2-1B117	Allele 1	6588.55	2255.38	Allele 1	5325.43	2282.78	Allele 1	5955.12	2300.5
D03	BC1F2-1B118	Allele 1	6837.38	2282.14	Allele 1	5095.56	2333.01	Allele 1	6021.74	2292.44
D04	BC1F2-1B119	Allele 1	6273.47	2268.02	Allele 1	5202.93	2289.42	Allele 1	5684.02	2262.34
D05	BC1F2-1B120	Allele 1	7026.74	2285.61	Allele 1	5102.7	2368.04	Allele 1	6086.67	2330.01
D06	BC1F2-1B121	Allele 1	6982.68	2280.19	Allele 1	5475.95	2242.1	Allele 1	6061.33	2277.46
D07	BC1F2-1B122	Allele 1	6934.18	2297.41	Allele 1	5523.6	2240.06	Allele 1	6119.24	2291.2
D08	BC1F2-1B123	Heterozygote	5477.48	2631.44	Heterozygote	4141.93	2704.82	Heterozygote	5105	2753.48
D09	BC1F2-1B124	Allele 1	6846.21	2280.1	Allele 1	5505.35	2285.47	Allele 1	6294.61	2339.1
D10	BC1F2-1B125	Allele 2	2873.29	4221	Allele 2	3164.73	3684.02	Heterozygote	4948.33	2652.55
D11	No sample	Undetermined			Undetermined			Undetermined
D12	BC1F2-1B126	Allele 1	6704.06	2271.85	Allele 1	5382.3	2250.85	Allele 1	5932.29	2280.89
E01	BC1F2-1B127	Allele 1	6749.65	2285.73	Allele 1	5498.93	2250.94	Allele 1	5997.22	2273.32
E02	BC1F2-1B128	Heterozygote	5866.8	2500.44	Heterozygote	4516.81	2568.87	Heterozygote	4960.74	2619.44
E03	BC1F2-1B129	Allele 2	3253.38	3997.51	Allele 2	3384.09	3338.77	Allele 2	3247.8	3786.51
E04	No sample	Undetermined			Undetermined			Undetermined
E05	BC1F2-1B130	Heterozygote	5955.37	2783.99	Heterozygote	4284.32	2564.85	Heterozygote	5055.98	2595.52
E06	BC1F2-1B131	Allele 1	6700.29	2276.26	Allele 1	5373.41	2269.26	Allele 1	6137.94	2283.66
E07	BC1F2-1B132	Allele 1	6700.07	2277.79	Allele 1	5421.65	2262.43	Allele 1	6132.24	2324.51
E08	BC1F2-1B133	Heterozygote	5498.66	2595.5	Heterozygote	4469.56	2586.3	Heterozygote	4981.32	2612.07
E09	BC1F2-1B134	Heterozygote	5621.51	2771.14	Heterozygote	4410.89	2576.03	Heterozygote	4894.81	2574.55
E10	BC1F2-1B135	Allele 1	6295.62	2257.61	Allele 1	5255.55	2249.74	Allele 1	5908.54	2282.01
E11	BC1F2-1B136	Heterozygote	5515.28	2682.84	Heterozygote	4370.14	2546.32	Heterozygote	5352.05	2647.53
E12	BC1F2-1B137	Allele 1	6259.79	2268.98	Allele 1	5684.87	2266.3	Allele 1	5843.35	2295.87
F01	BC1F2-1B138	Heterozygote	5700.38	2679.53	Heterozygote	4921.73	2613.75	Heterozygote	4985.92	2653.17
F02	BC1F2-1B139	Allele 1	6729.29	2267.88	Allele 1	5357.88	2337.45	Allele 1	5915.98	2294.93
F03	BC1F2-1B140	Heterozygote	5654.04	2640.85	Heterozygote	4730.47	2575.83	Heterozygote	5073.1	2666.47
F04	No sample	Undetermined			Undetermined			Undetermined
F05	BC1F2-1B141	Allele 1	6515.56	2266.39	Allele 1	5457.15	2364.83	Allele 1	6233.59	2316.33
F06	No sample	Undetermined			Undetermined			Undetermined
F07	BC1F2-1B142	Heterozygote	5851.35	2694.88	Heterozygote	4438.22	2727.46	Heterozygote	4908.89	2706.32
F08	BC1F2-1B143	Allele 1	6437.77	2262.74	Allele 1	5529.04	2255.67	Allele 1	5938.43	2297.12
F09	BC1F2-1B144	Heterozygote	5985.37	2609.67	Heterozygote	4371.62	2659.91	Heterozygote	5026.93	2621.42
F10	BC1F2-1B145	Allele 2	3397.39	4101.08	Allele 2	3284.75	3608.45	Allele 2	3155.09	3741.99
F11	BC1F2-1B146	Allele 2	3235.3	3941.95	Allele 2	3281.92	3603.7	Allele 2	3120.07	3637.99
F12	BC1F2-1B147	Allele 1	6409.51	2264.33	Allele 1	5573.84	2283.99	Allele 1	5964.75	2279.28
G01	BC1F2-1B148	Allele 1	6610.33	2289.47	Allele 1	5614.84	2265.07	Allele 1	6060.44	2299.47
G02	BC1F2-1B149	Heterozygote	5774.78	2738.6	Heterozygote	4577.14	2573.71	Heterozygote	4755.7	2729.7
G03	BC1F2-1B150	Heterozygote	5510.84	2743.32	Heterozygote	4400.92	2589.91	Heterozygote	5104.54	2621.63
G04	BC1F2-1B151	Heterozygote	5556.29	2644.19	Heterozygote	4312.3	2616.58	Heterozygote	4732.44	2728.51
G05	No sample	Undetermined			Undetermined			Undetermined
G06	BC1F2-1B152	Allele 1	6342.93	2268.04	Allele 1	5463.28	2258.25	Allele 1	5971.49	2276.95
G07	BC1F2-1B153	Allele 1	6332.9	2298.79	Allele 1	5300.12	2236.93	Allele 1	5909.52	2287.44
G08	BC1F2-1B154	Allele 2	3306.68	4067.55	Allele 2	3267.29	3657.22	Heterozygote	4929.49	2801.13
G09	No sample	Allele 1	6513.22	2296.7	Allele 1	5413.18	2265.06	Allele 1	5695.14	2259.33
G10	No sample	Allele 1	6248.32	2263.97	Allele 1	5377.89	2258.61	Allele 1	5904.7	2285.64
G11	BC1F2-1B155	Undetermined			Undetermined			Undetermined
G12	BC1F2-1B156	Undetermined			Undetermined			Undetermined
H01	BC1F2-1B157	Allele 2	2864.15	3718.09	Allele 2	3118.76	3574.08	Allele 2	3288.57	3826.63
H02	BC1F2-1B158	Allele 2	3376.41	3450.88	Allele 2	3310.47	3477.14	Allele 2	3225.34	3737.22
H03	BC1F2-1B159	Allele 2	2929.77	3959.97	Allele 2	3357.4	3521.72	Allele 2	3156.71	3803.37
H04	BC1F2-1B160	Allele 2	2879.71	4038.62	Allele 2	3231.52	3731.78	Allele 2	3267.93	4201.13
H05	BC1F2-1B161	Heterozygote	5467.78	2655.09	Heterozygote	4816.3	2639.81	Heterozygote	4964.27	2619.85
H06	BC1F2-1B162	Heterozygote	5153.33	2841.93	Heterozygote	4482.88	2553.04	Heterozygote	4899.25	2893.54
H07	BC1F2-1B163	Allele 2	2862.16	3944.86	Allele 2	3380.05	3628.93	Allele 2	3079.45	3320.81
H08	No sample	Undetermined			Undetermined			Undetermined
H09	BC1F2-1B164	Allele 2	2904.41	4057.01	Allele 2	3326.37	3568.21	Allele 2	4519.05	3184.88
H10	BC1F2-1B165	Allele 2	2845.64	4051.65	Allele 2	3074.58	3590.15	Allele 2	4208.41	3159.05
H11	BC1F2-1B166	Allele 2	3306.2	3969.03	Allele 2	3174.29	3726.33	Allele 2	4053.44	3125.2
H12	BC1F2-1B167	Allele 2	3009.76	4344.62	Allele 2	3224.64	3559.4	Allele 2	4257.55	3197.94
*No smple means The seeds did not sprout on this well; red highlighted samples are potential recombinants identified by KASP markers

## Sheet: 1E-1B Plate 3
Genotypes of BC1F2 individuals on 96 wells plate No.3
Well	Sample ID	Genotyping by EB1			Genotyping by EB2			Genotyping by EB3
		Call	RFU1	RFU2	Call	RFU1	RFU2	Call	RFU1	RFU2
A01	CS	Allele 1	6008.73	2269.41	Allele 1	5368.13	2216	Allele 1	5484.57	2266.95
A02	DS1E(1B)	Allele 2	3101.96	3620.88	Allele 2	2866.21	3558.14	Allele 2	3326.7	3365.95
A03	BC1F2-1B168	Allele 2	3111.68	3205.34	Allele 1	2840.93	3566.63	Allele 2	3276.8	3305.36
A04	BC1F2-1B169	Allele 2	3148.07	3770.3	Allele 1	2914.22	3410.29	Allele 2	3504.65	3348.96
A05	BC1F2-1B170	Allele 2	3125.14	3624.75	Allele 1	2865.68	3674.17	Allele 2	3303.06	3467.95
A06	BC1F2-1B171	Allele 2	3196.81	3750.28	Allele 2	2887.01	3569.93	Allele 2	3152.87	3343.04
A07	BC1F2-1B172	Allele 2	3223.83	3691.36	Allele 2	2968.61	3746.03	Allele 2	3154.87	3543.13
A08	BC1F2-1B173	Heterozygote	4981.61	2513.85	Heterozygote	3776.55	2823.44	Allele 2	3279.34	3279.25
A09	BC1F2-1B174	Allele 2	3118.49	3446.84	Allele 2	2853.19	3437.22	Allele 2	3175.32	3286.39
A10	BC1F2-1B175	Allele 2	3162.52	3652.6	Allele 2	2888.51	3744.06	Allele 2	3103.53	3395.33
A11	BC1F2-1B176	Allele 2	3193.59	3694	Allele 2	2996.09	3790.86	Allele 2	3315.29	3520.73
A12	BC1F2-1B177	Allele 2	3123.05	3590.94	Allele 2	2930.63	3173.89	Allele 2	3097.73	3399.17
B01	BC1F2-1B178	Allele 2	3177.15	3614.77	Allele 2	2864.44	3718.75	Allele 2	3086.56	3410.72
B02	BC1F2-1B179	Allele 2	3212.54	3785.17	Allele 2	2995.67	3759.75	Allele 2	3244.46	3541.26
B03	BC1F2-1B180	Allele 2	3133.28	3551.38	Allele 2	3000.45	3653.05	Allele 2	3158.34	3376
B04	BC1F2-1B181	Heterozygote	3254.46	3857.12	Allele 2	2887.21	3942.17	Heterozygote	4045.83	2657.84
B05	BC1F2-1B182	Heterozygote	3080.08	3963.61	Allele 2	2884.59	3970.74	Heterozygote	4472.55	2557.89
B06	BC1F2-1B183	Heterozygote	3600.05	3801.2	Allele 2	3224.56	3987.6	Heterozygote	4084.56	2641.02
B07	BC1F2-1B184	Heterozygote	2826.22	4156.65	Allele 2	2885.41	3878.64	Heterozygote	4063.13	2632.32
B08	BC1F2-1B185	Allele 2	3188.72	3582.52	Allele 2	2931.1	3700.3	Allele 2	3157.99	3312.7
B09	BC1F2-1B186	Heterozygote	3324.72	4043	Allele 2	3004.32	3861.52	Heterozygote	4375.69	2602.23
B10	BC1F2-1B187	Heterozygote	5103.78	2531.2	Heterozygote	4037.8	2970.34	Heterozygote	4042.34	2640.02
B11	BC1F2-1B188	Heterozygote	5313.13	2504.88	Heterozygote	3704.29	2755.58	Heterozygote	4445.9	2580.44
B12	BC1F2-1B189	Allele 2	3239.98	3786.6	Allele 2	2947.89	3830.82	Allele 2	3313.24	3334.36
C01	BC1F2-1B190	Allele 2	3133.04	3627.41	Allele 2	2972.64	3722.6	Allele 2	3302.36	3444.06
C02	BC1F2-1B191	Allele 2	3300.92	3660.8	Allele 2	2949.67	3621.56	Allele 2	3227.82	3422.75
C03	BC1F2-1B192	Allele 2	3174.8	3628.69	Allele 2	2834.58	3728.06	Allele 2	3242.99	3406.87
C04	BC1F2-1B193	Allele 2	3157.08	3681.67	Allele 2	2869.42	3753.15	Allele 2	3285.03	3448.42
C05	BC1F2-1B194	Allele 2	3205.65	3626.42	Allele 2	3133.07	3752.59	Allele 2	3301.41	3372.4
C06	BC1F2-1B195	Allele 2	3228.24	3658.05	Allele 2	2955.82	3667.26	Allele 2	3318.33	3485.02
C07	BC1F2-1B196	Allele 2	3273.9	3657.65	Allele 2	2904.7	3828.84	Allele 2	3335.79	3451.26
C08	BC1F2-1B197	Allele 2	3192.01	3519.1	Allele 2	2873.23	3712.02	Allele 2	3175.31	3381.68
C09	BC1F2-1B198	Heterozygote	5085.78	2578.56	Heterozygote	4288.4	3043.27	Allele 1	5777.94	2286.37
C10	BC1F2-1B199	Allele 2	3233.25	3695.65	Allele 2	2965.96	3703.01	Allele 2	3448.22	3472.9
C11	BC1F2-1B200	Heterozygote	5028.39	2507.97	Heterozygote	3956.86	2887.88	Allele 2	3236.32	3353.42
C12	BC1F2-1B201	Allele 2	3227.5	3687.25	Allele 2	2933.97	3933.79	Allele 2	3252.9	3478.69
D01	BC1F2-1B202	Allele 2	3221.24	3714.6	Allele 2	2927.24	3895.15	Allele 2	3267.46	3623.77
D02	BC1F2-1B203	Allele 2	3285.31	3568.02	Allele 2	2920.74	3770.3	Allele 2	3164.16	3399.59
D03	BC1F2-1B204	Allele 2	3194.9	3567.26	Allele 2	3190.48	4051.52	Heterozygote	4801.39	2671.07
D04	BC1F2-1B205	Allele 2	3309.38	3769.29	Allele 2	2914.91	3903.13	Allele 2	3192.05	3501.7
D05	No sample	Undetermined			Undetermined			Undetermined
D06	BC1F2-1B206	Allele 2	3265.81	3688.33	Allele 2	2928.11	3915.23	Allele 2	3155.5	3547.83
D07	No sample	Undetermined			Undetermined			Undetermined
D08	BC1F2-1B207	Allele 2	3305.45	3760.41	Allele 2	2928.6	4031.91	Allele 2	3489.4	3543.48
D09	No sample	Undetermined			Undetermined			Undetermined
D10	BC1F2-1B208	Allele 2	3297.5	3847.3	Allele 2	2915.87	3841.35	Allele 2	3248.77	3473.39
D11	BC1F2-1B209	Allele 2	3289.42	3853.58	Allele 2	2912.39	3871.34	Allele 2	3291	3543.31
D12	No sample	Undetermined			Undetermined			Undetermined
E01	BC1F2-1B210	Allele 1	5690.09	2249.86	Allele 1	5412.1	2249.58	Allele 1	5302.36	2329.07
E02	BC1F2-1B211	Allele 2	3246.21	3671.86	Allele 2	2954.91	3912.5	Allele 2	3397.37	3305.01
E03	BC1F2-1B212	Heterozygote	5318.47	2510.42	Heterozygote	3970.64	2989.61	Heterozygote	4245.57	2546.24
E04	BC1F2-1B213	Allele 1	5812.08	2265.58	Allele 1	5209.7	2206.21	Allele 1	5168.22	2250.75
E05	BC1F2-1B214	Allele 2	3287.69	3921.46	Allele 2	2969.28	3952.52	Allele 2	3208.42	3693.88
E06	BC1F2-1B215	Allele 2	3301.9	3821.54	Allele 2	2950.04	3995.42	Allele 2	3306.39	3481.62
E07	BC1F2-1B216	Heterozygote	5216.27	2528.62	Heterozygote	3912.16	2845.75	Allele 2	3404.47	3616.87
E08	BC1F2-1B217	Heterozygote	5295.98	2567.91	Heterozygote	4045.64	3004.53	Heterozygote	4461.58	2570.42
E09	BC1F2-1B218	Allele 2	3339.12	3650.47	Allele 2	2981.43	4094.28	Allele 2	3199.3	3396.56
E10	BC1F2-1B219	Allele 1	5828.91	2257.68	Allele 1	5351.37	2234.02	Allele 1	5261.94	2277.2
E11	BC1F2-1B220	Heterozygote	5329.38	2512.95	Heterozygote	3935.23	2846.52	Heterozygote	4566.61	2604.98
E12	BC1F2-1B221	Allele 1	5978.4	2275.66	Allele 1	5572.65	2376.66	Allele 1	5425.37	2245.09
F01	BC1F2-1B222	Allele 2	3142.03	3914.45	Allele 2	2907.39	3951.93	Allele 2	3141.37	3631.77
F02	BC1F2-1B223	Heterozygote	5319.15	2536.74	Heterozygote	3920.33	2949.22	Heterozygote	4457.69	2615.66
F03	BC1F2-1B224	Heterozygote	5165.03	2521.71	Heterozygote	3951.71	2905.52	Heterozygote	4675.78	2658.07
F04	BC1F2-1B225	Allele 1	5979.19	2279.86	Allele 1	5349.96	2213.36	Allele 1	5580.78	2304.71
F05	BC1F2-1B226	Heterozygote	5151.68	2525.92	Heterozygote	4069.41	2943.83	Heterozygote	4490.2	2611.21
F06	BC1F2-1B227	Allele 1	5887.54	2263.93	Allele 1	5362.64	2220.13	Allele 1	5492.7	2259.22
F07	BC1F2-1B228	Allele 2	3186.93	3857.03	Allele 2	2918.46	3875.35	Allele 2	3395.18	3599.27
F08	BC1F2-1B229	Heterozygote	5112.05	2508.53	Heterozygote	3949.26	2941.4	Heterozygote	4642.23	2645.18
F09	BC1F2-1B230	Allele 2	3321.93	3535.17	Allele 2	2879.7	3652.85	Allele 2	3290.33	3617.03
F10	BC1F2-1B231	Allele 2	3187.13	3694.37	Allele 2	2950.22	3944.05	Allele 2	3426.32	3543.45
F11	BC1F2-1B232	Allele 2	3196.93	3589.72	Allele 2	3022.5	3662.55	Allele 2	3485.39	3538.03
F12	BC1F2-1B233	Allele 2	3171.73	3619.09	Allele 2	2915.81	3771.49	Allele 2	3585.52	3428.07
G01	No sample	Undetermined			Undetermined			Undetermined
G02	BC1F2-1B234	Allele 2	3177.35	3491.87	Allele 2	2878.62	3679.05	Allele 2	3300.87	3483.64
G03	BC1F2-1B235	Allele 2	3216.2	3645.46	Allele 2	2898.66	3802.2	Allele 2	3473.85	3434.36
G04	BC1F2-1B236	Heterozygote	5194.45	2504.26	Heterozygote	3947.06	2912.74	Allele 2	3186.42	3377.86
G05	BC1F2-1B237	Allele 2	3201.19	3806.46	Allele 2	2924.13	3830.14	Allele 2	3347.69	3508.16
G06	BC1F2-1B238	Allele 2	3147.61	3710.03	Allele 2	2938.38	3944.77	Allele 2	3200.09	3492.03
G07	BC1F2-1B239	Heterozygote	5259.1	2374.34	Heterozygote	4101.33	3019.15	Heterozygote	4398.39	2644.71
G08	BC1F2-1B240	Heterozygote	5318.67	2392.76	Heterozygote	4158.27	3022.63	Heterozygote	4274.16	2558.66
G09	BC1F2-1B241	Allele 2	3265.01	3582.54	Allele 2	2953.04	3829.22	Allele 2	3101.27	3583.49
G10	BC1F2-1B242	Allele 1	5898.01	2275.83	Allele 1	5432.17	2219.18	Allele 1	5594.03	2259.78
G11	BC1F2-1B243	Heterozygote	5017.92	2526.57	Heterozygote	4013.13	2940.62	Heterozygote	4346.1	2634.01
G12	BC1F2-1B244	Heterozygote	4954.77	2493.37	Heterozygote	3973.18	2979.31	Heterozygote	4432.61	2625.93
H01	BC1F2-1B245	Heterozygote	5090.04	2564	Heterozygote	4067.56	3011.57	Heterozygote	4475.66	2624.93
H02	BC1F2-1B246	Heterozygote	5147.76	2494.25	Heterozygote	4202.84	3085.02	Heterozygote	4438.35	2645.06
H03	BC1F2-1B247	Heterozygote	5173.68	2528.81	Heterozygote	4105.48	3087.42	Heterozygote	4817.68	2721.21
H04	BC1F2-1B248	Allele 1	6052.13	2273.13	Allele 1	5466.52	2235.69	Allele 1	5680.8	2271.76
H05	BC1F2-1B249	Heterozygote	4942.3	2513.31	Heterozygote	4192.44	3086.65	Heterozygote	4582.81	2646.88
H06	BC1F2-1B250	Heterozygote	5262.1	2558.45	Heterozygote	4209.42	3072.96	Heterozygote	4648.28	2653.49
H07	BC1F2-1B251	Allele 2	3171.68	3804.32	Allele 2	2884.8	3814.86	Allele 2	3174.51	3538.17
H08	BC1F2-1B252	Allele 2	3127.26	3698.43	Allele 2	3009.57	4133.92	Allele 2	3343.4	3752.81
H09	BC1F2-1B253	Allele 2	3185.69	3593.91	Allele 2	2904.72	3908.73	Allele 2	3052.26	3724.9
H10	BC1F2-1B254	Allele 2	3165.72	3771.93	Allele 2	2954.25	4065.01	Allele 2	3297.49	3529.14
H11	BC1F2-1B255	Allele 2	3137.8	3753.12	Allele 2	2894.34	4026.36	Allele 2	3327.6	3829.08
H12	BC1F2-1B256	Allele 2	3749.87	3819.06	Allele 2	2952.62	4089.1	Allele 2	3250.13	3554.29
*No smple means The seeds did not sprout on this well; red highlighted samples are potential recombinants identified by KASP markers

## Sheet: 1E-1B Plate 4
Genotypes of BC1F2 individuals on 96 wells plate No.4
Well	Sample ID	Genotyping by EB1			Genotyping by EB2			Genotyping by EB3
		Call	RFU1	RFU2	Call	RFU1	RFU2	Call	RFU1	RFU2
A01	CS	Allele 1	5260.16	2172.38	Allele 1	5569.22	2318.58	Allele 1	5892.28	2314.48
A02	DS1E(1B)	Allele 2	2824.95	3747.99	Allele 1	5723.65	2616.95	Allele 1	6282.08	2665.76
A03	BC1F2-1B257	Heterozygote	4213.01	2812.22	Heterozygote	4790.94	2947.5	Allele 1	6119.03	2594.91
A04	BC1F2-1B258	Allele 2	3076.97	3894.39	Allele 2	3889.88	3494.98	Allele 2	3158.91	4093.62
A05	BC1F2-1B259	Allele 1	5397.77	2222.46	Allele 1	5684.58	2407.48	Allele 1	5931.02	2547.01
A06	BC1F2-1B260	Allele 2	3190.67	3720.9	Allele 2	4083.63	3528.09	Allele 2	3242.17	3928.1
A07	BC1F2-1B261	Allele 2	3302.61	3865.49	Allele 2	4050.64	3569.15	Allele 2	3375.48	3851.54
A08	BC1F2-1B262	Allele 1	5827.74	2201.8	Allele 1	6021.02	2513.09	Allele 1	5983.33	2236.74
A09	BC1F2-1B263	Allele 2	3056.46	3896	Allele 2	4201.89	3595.01	Allele 2	3077.52	3874.94
A10	BC1F2-1B264	Allele 2	3298.82	3912.77	Allele 2	4171.72	3435.49	Allele 2	3087.04	4042.22
A11	BC1F2-1B265	Allele 2	3078.88	3738.19	Allele 1	5469.55	2518.53	Allele 1	6239.89	2180.74
A12	BC1F2-1B266	Heterozygote	4751.95	2894.07	Heterozygote	4659.76	2943.65	Allele 1	6081.11	2294.13
B01	BC1F2-1B267	Allele 1	6122.65	2248.97	Allele 1	5758.2	2425.84	Allele 1	6215.98	2243.5
B02	BC1F2-1B268	Heterozygote	4875.28	2903.17	Heterozygote	4693.29	2838.39	Heterozygote	5251.93	3302.47
B03	BC1F2-1B269	Heterozygote	4577.71	2848.9	Heterozygote	4808.47	2945.13	Heterozygote	5303.14	2975.59
B04	BC1F2-1B270	Heterozygote	4730.98	2903.73	Heterozygote	4707.37	2911.19	Heterozygote	5253.7	3135.92
B05	BC1F2-1B271	Allele 1	6205.08	2222.7	Allele 1	6174.65	2357.67	Allele 1	6184.15	2274.21
B06	BC1F2-1B272	Heterozygote	4509.1	2835.6	Heterozygote	4767.11	2875.11	Heterozygote	5354.48	3076.17
B07	BC1F2-1B273	Heterozygote	4762.7	2880.32	Heterozygote	4805.13	2927.02	Allele 2	3300.94	4026.3
B08	BC1F2-1B274	Allele 1	5762.87	2195.81	Allele 1	6025.87	2359.82	Allele 1	6337.72	2352.09
B09	BC1F2-1B275	Heterozygote	4795.16	2877.13	Heterozygote	4768.79	2884.1	Heterozygote	5104.81	2953.22
B10	BC1F2-1B276	Heterozygote	4118	2617.02	Heterozygote	4900.57	2895.32	Heterozygote	5292.46	3151
B11	BC1F2-1B277	Heterozygote	4690.92	2790.12	Heterozygote	4780.7	2852.23	Heterozygote	5355.71	3172.59
B12	BC1F2-1B278	Allele 2	2866.62	3990.13	Allele 1	6031.63	2649.97	Allele 1	6457.2	2599.16
C01	BC1F2-1B279	Heterozygote	4960.51	2799.81	Heterozygote	4779.78	2913.1	Heterozygote	5180.05	3142.19
C02	BC1F2-1B280	Heterozygote	4811.55	2888.46	Heterozygote	4845.59	2880.24	Heterozygote	5303.2	3106.98
C03	BC1F2-1B281	Heterozygote	4675.12	2756.34	Heterozygote	4670.3	2806.16	Heterozygote	5256.97	3002.97
C04	BC1F2-1B282	Heterozygote	4601.98	2814.89	Heterozygote	5058.44	2909.15	Heterozygote	5283.22	3151.03
C05	BC1F2-1B283	Heterozygote	5036.79	2927.37	Heterozygote	4800.2	2814.36	Heterozygote	5038.13	3012.14
C06	BC1F2-1B284	Heterozygote	4572.03	2875.86	Heterozygote	4599.12	2831.72	Heterozygote	5256.74	2906.05
C07	BC1F2-1B285	Allele 2	3264.23	3870.66	Allele 1	5660	2657.2	Allele 1	6234.26	2502.79
C08	BC1F2-1B286	Allele 2	2944.3	3967.62	Allele 2	3809.99	3690.19	Allele 2	3160.12	4127.68
C09	BC1F2-1B287	Allele 2	2995.18	3913.73	Allele 2	3769.5	3480.48	Allele 2	3130.77	4133.75
C10	BC1F2-1B288	Heterozygote	4832.47	2905.64	Heterozygote	4631.37	2797.48	Allele 1	6091.5	2209.85
C11	BC1F2-1B289	Heterozygote	4744.37	3069.59	Heterozygote	4650.4	2776.19	Heterozygote	5116.3	3169.56
C12	BC1F2-1B290	Allele 2	2946.04	3854.56	Allele 2	3899.73	3582.64	Allele 2	3270.89	4127.22
D01	BC1F2-1B291	Allele 2	3100.53	3789.47	Allele 2	4125.14	3339.75	Allele 2	3161.05	3889.75
D02	BC1F2-1B292	Allele 2	3051.85	3990.74	Allele 2	4429.3	3626.58	Allele 2	3666.46	3969.62
D03	BC1F2-1B293	Allele 2	2893	4018.38	Allele 2	4393.36	3383.67	Allele 2	3185.89	3705.56
D04	BC1F2-1B294	Allele 2	2905.99	3934.07	Allele 2	3648.33	3437.87	Allele 2	3250.99	4090.04
D05	BC1F2-1B295	Allele 2	2966.5	3732.48	Allele 2	4000.01	3481.82	Allele 2	3160.6	4041.99
D06	BC1F2-1B296	Heterozygote	4911.04	2883.38	Heterozygote	4784.79	2864.74	Heterozygote	5270.51	3202.42
D07	BC1F2-1B297	Allele 1	6220.39	2241.14	Allele 1	5692.53	2362.64	Allele 1	6381.15	2305.08
D08	BC1F2-1B298	Allele 1	6378.16	2235.65	Allele 1	5406.84	2381.27	Heterozygote	5108.57	3313.4
D09	BC1F2-1B299	Heterozygote	4573.17	2732.74	Heterozygote	4737.48	2872.36	Heterozygote	5235.69	3217.6
D10	BC1F2-1B300	Allele 2	2921.89	3844.48	Allele 2	4262.41	3383.31	Allele 2	3228.49	4207.18
D11	BC1F2-1B301	Heterozygote	5082.22	2659.69	Heterozygote	4781.58	2926.65	Heterozygote	5050.49	3008.77
D12	BC1F2-1B302	Heterozygote	4653.97	2863.98	Heterozygote	4746.47	2891.79	Heterozygote	5137.11	3075.54
E01	BC1F2-1B303	Heterozygote	4376.85	2821.59	Heterozygote	4713.23	2819.73	Heterozygote	5278.25	2788.14
E02	BC1F2-1B304	Allele 1	6684.23	2277.96	Allele 1	5960.3	2430.86	Allele 1	6091.25	2271.99
E03	BC1F2-1B305	Allele 2	2870.38	4116.97	Allele 2	4068.38	3574.32	Allele 2	3205.43	3950.62
E04	BC1F2-1B306	Heterozygote	5040.41	2920.8	Heterozygote	4966.27	2718.68	Heterozygote	5210.05	3292.89
E05	BC1F2-1B307	Allele 2	2862.36	3920.28	Allele 2	4223.79	3499.28	Allele 2	3139.75	4118.77
E06	BC1F2-1B308	Heterozygote	4778.32	2879.97	Heterozygote	4626.89	2839.2	Heterozygote	5009	3208.62
E07	BC1F2-1B309	Allele 1	6507.48	2243.07	Allele 1	6070.57	2454.5	Allele 1	6546.64	2410.46
E08	BC1F2-1B310	Allele 1	6433.59	2248.27	Allele 1	5888.17	2381.22	Allele 1	6520.03	2282.87
E09	BC1F2-1B311	Allele 1	6547.14	2236.64	Allele 1	5949.35	2410.62	Allele 1	6601.84	2329.07
E10	BC1F2-1B312	Heterozygote	4970.07	2893.06	Heterozygote	4866.63	2943.71	Heterozygote	5101.94	3255.47
E11	BC1F2-1B313	Heterozygote	5207.57	2818.89	Heterozygote	4825.7	2889.2	Heterozygote	5272.75	3271.09
E12	BC1F2-1B314	Allele 1	6702.61	2259.31	Allele 1	6084.87	2431.5	Allele 1	6392.69	2399.49
F01	BC1F2-1B315	Heterozygote	5003.32	2890.57	Heterozygote	4621.37	2884.89	Heterozygote	4782.19	3134.3
F02	BC1F2-1B316	Heterozygote	4886.48	2847.92	Heterozygote	4887.77	2834.38	Heterozygote	5097.99	3298.42
F03	BC1F2-1B317	Heterozygote	5086.89	2819.18	Heterozygote	4734.1	2825.55	Heterozygote	4798.74	3157.65
F04	BC1F2-1B318	Heterozygote	5176.58	2971.93	Heterozygote	4848.12	2879.56	Heterozygote	5339.49	2957.21
F05	BC1F2-1B319	Allele 2	3078.96	3951.61	Allele 2	4017.51	3462.96	Allele 2	3132.8	4081.11
F06	BC1F2-1B320	Heterozygote	5469.65	2823.8	Heterozygote	4448.23	2768.46	Heterozygote	4720.57	2786
F07	BC1F2-1B321	Heterozygote	5147.89	2931.17	Heterozygote	4701.15	2772.88	Heterozygote	4984.34	3198.74
F08	BC1F2-1B322	Heterozygote	4744.1	2839.07	Heterozygote	4722.06	2821.45	Allele 1	6178.39	2670.96
F09	BC1F2-1B323	Allele 1	6461.04	2274.8	Allele 1	5755.47	2427.6	Allele 1	6067.26	2445.31
F10	BC1F2-1B324	Allele 2	3133.13	3893.77	Allele 2	3984.09	3642.33	Allele 2	3156.34	4084.32
F11	BC1F2-1B325	Allele 2	2948.55	3979.51	Allele 2	4214.79	3553.56	Allele 2	3382.01	4189.03
F12	BC1F2-1B326	Allele 2	3386.57	3732.21	Allele 2	4170.14	3408.99	Allele 2	3132.44	3876.82
G01	BC1F2-1B327	Heterozygote	4610.6	3163.97	Heterozygote	4846.36	2941.81	Heterozygote	4482.02	2787.98
G02	BC1F2-1B328	Allele 2	2933.94	3853.01	Allele 2	4356.79	3519.17	Allele 2	3334.41	3957.94
G03	BC1F2-1B329	Allele 1	6432.08	2250.33	Allele 1	5835.62	2403.6	Heterozygote	5199.96	3324.9
G04	BC1F2-1B330	Allele 2	2952.22	4006.03	Allele 2	3893.62	3484.8	Allele 2	3575.71	3841.13
G05	BC1F2-1B331	Allele 2	2912.32	3872.22	Allele 2	4037.65	3621.91	Allele 2	3077.98	3797.55
G06	BC1F2-1B332	Allele 2	2929.13	3823.43	Allele 2	4534.43	3429.32	Allele 2	3268.71	4026.95
G07	BC1F2-1B333	Allele 2	3016.56	3984.75	Allele 2	4002.55	3727.84	Allele 2	3088.74	3682.9
G08	BC1F2-1B334	Allele 1	5255.57	2225.47	Allele 1	5646.14	2361.9	Allele 1	6095.22	2284.57
G09	BC1F2-1B335	Heterozygote	5273.42	3018.18	Heterozygote	4902.96	2752.77	Heterozygote	5238.29	3286.36
G10	No sample	Undetermined			Undetermined			Undetermined
G11	BC1F2-1B336	Heterozygote	5006.35	2793.29	Heterozygote	4809.69	2947.22	Heterozygote	5272.32	3529.37
G12	BC1F2-1B337	Heterozygote	5317.53	2712.12	Heterozygote	4701.85	2881.18	Heterozygote	5505.64	3670.91
H01	BC1F2-1B338	Heterozygote	4968.85	2959.82	Heterozygote	4682.66	2863.02	Heterozygote	5575.19	3523.98
H02	BC1F2-1B339	Heterozygote	5031.86	2926.76	Heterozygote	4685.2	2844.16	Heterozygote	4922.29	2828.34
H03	BC1F2-1B340	Heterozygote	5330.35	2974.26	Heterozygote	4961.09	2984.7	Heterozygote	5189.15	3077.82
H04	BC1F2-1B341	Allele 1	6583.59	2250.66	Allele 1	5747.77	2403.06	Allele 1	6066.02	2378.56
H05	BC1F2-1B342	Heterozygote	5030.57	2910	Heterozygote	4775.67	2852.39	Heterozygote	4639.99	2840.4
H06	BC1F2-1B343	Heterozygote	5084.76	3002.82	Heterozygote	4738.5	2829.16	Heterozygote	5068.82	2863.13
H07	No sample	Undetermined			Undetermined			Undetermined
H08	BC1F2-1B344	Allele 1	6451.27	2290.99	Allele 1	5711.59	2494.93	Allele 1	6151.75	2473.87
H09	BC1F2-1B345	Allele 2	3375.43	3742.89	Allele 2	4202.86	3559.95	Allele 2	3250.37	4135.55
H10	BC1F2-1B346	Allele 1	6794.91	2264.74	Allele 1	5853.72	2414.29	Heterozygote	4875.42	3054.3
H11	BC1F2-1B347	Heterozygote	4583.66	2848.49	Heterozygote	4653.35	2872.6	Allele 1	6312.68	2479.75
H12	No sample	Undetermined			Undetermined			Undetermined
*No smple means The seeds did not sprout on this well; red highlighted samples are potential recombinants identified by KASP markers

## Sheet: 1E-1B Plate 5
Genotypes of BC1F2 individuals on 96 wells plate No.5
Well	Sample ID	Genotyping by EB1			Genotyping by EB2			Genotyping by EB3
		Call	RFU1	RFU2	Call	RFU1	RFU2	Call	RFU1	RFU2
A01	CS	Allele 1	6744.73	2348.84	Allele 1	4761.31	2183.55	Allele 1	6114.06	2442.05
A02	DS1E(1B)	Allele 2	3269.32	4164.87	Allele 2	2901.22	3157.44	Allele 2	3521.69	4030.81
A03	BC1F2-1B348	Heterozygote	5539.41	2859.75	Heterozygote	3862.59	2487.98	Heterozygote	5618.62	3477.24
A04	BC1F2-1B349	Allele 1	6845.11	2383.9	Allele 1	4935.68	2206.47	Allele 1	7133.63	2336.34
A05	BC1F2-1B350	Heterozygote	5634.39	2913.47	Heterozygote	4019.59	2522.41	Heterozygote	5946.77	3629.12
A06	BC1F2-1B351	Heterozygote	5283.86	2788.37	Heterozygote	3947.67	2546.52	Heterozygote	5502.35	3465.37
A07	BC1F2-1B352	Heterozygote	5565.48	2849.82	Heterozygote	3832.28	2571.3	Heterozygote	5778.97	3779.59
A08	BC1F2-1B353	Allele 1	6531.88	2304	Allele 1	4873.94	2190.91	Allele 1	6800.9	2491.01
A09	BC1F2-1B354	Allele 2	3276.19	4199.93	Allele 2	2821.14	3270.52	Heterozygote	5581.47	3493.19
A10	BC1F2-1B355	Allele 2	3622.32	3832.21	Allele 2	2854.48	3152.48	Allele 2	4159.02	4440.47
A11	BC1F2-1B356	Heterozygote	5305.64	3068.18	Heterozygote	3740.93	2625.74	Heterozygote	5228.97	3157.36
A12	BC1F2-1B357	Allele 2	3263.7	4037.96	Allele 2	2860.24	3468.94	Allele 2	3868.3	4424.3
B01	BC1F2-1B358	Heterozygote	5514.67	2826.14	Allele 2	2875.25	3405.68	Heterozygote	5704.87	3387.03
B02	BC1F2-1B359	Allele 2	3222.34	4119.04	Allele 2	2867.68	3247.19	Heterozygote	5691.76	3382.71
B03	BC1F2-1B360	Allele 2	3188.67	3756.01	Allele 2	2906.51	3148.02	Allele 2	3803.15	4171.56
B04	BC1F2-1B361	Allele 2	3257.71	3979.51	Allele 2	2911.02	3142.15	Allele 2	3874.37	4455.67
B05	BC1F2-1B362	Allele 2	3342.02	4126.5	Allele 2	2989.76	3372.53	Heterozygote	5894.46	3465.1
B06	BC1F2-1B363	Heterozygote	5148.31	3107.26	Heterozygote	3730.81	2727.27	Heterozygote	5468.38	3705.18
B07	BC1F2-1B364	Allele 2	3381.7	4244.7	Allele 2	2967.65	3445.31	Allele 2	3946.4	4581.42
B08	BC1F2-1B365	Allele 2	3231.78	4209.99	Allele 2	3028.9	3416.66	Allele 2	3918.13	4612.13
B09	BC1F2-1B366	Allele 1	6621.1	2317.35	Allele 1	5126.37	2223.01	Allele 1	7230.48	2321.38
B10	BC1F2-1B367	Allele 1	6653.59	2309.89	Allele 1	5205.69	2231.09	Allele 1	6721.32	2262.91
B11	BC1F2-1B368	Allele 2	3198.07	3949.15	Allele 2	2752.58	3114.89	Heterozygote	5116.53	3326.78
B12	BC1F2-1B369	Allele 2	3229.47	4020.22	Allele 2	2898.25	3235.14	Heterozygote	5698.24	3421.92
C01	BC1F2-1B370	Allele 2	3268.18	4132.97	Allele 2	2902.35	3325.28	Heterozygote	5919.95	3454.05
C02	BC1F2-1B371	Heterozygote	5572.63	2985.37	Heterozygote	4060.72	2567.44	Allele 2	4117.97	4471.21
C03	BC1F2-1B372	Heterozygote	5619.86	2960.79	Heterozygote	4104.41	2520.14	Allele 2	4028.28	4663.95
C04	BC1F2-1B373	Allele 1	6868.52	2348.3	Allele 1	5278.84	2230.66	Allele 1	6532.11	2259.38
C05	BC1F2-1B374	Heterozygote	5075.48	2936.69	Heterozygote	3751.54	2601.27	Allele 2	3572.9	4535.6
C06	BC1F2-1B375	Allele 1	6710.85	2332.17	Allele 1	5237.28	2243.7	Heterozygote	5916.67	3538.16
C07	BC1F2-1B376	Allele 2	3579.54	4285.57	Allele 2	3095.8	3191.5	Allele 2	3516.62	4580.91
*No smple means The seeds did not sprout on this well; red highlighted samples are potential recombinants identified by KASP markers
