# Supplementary material for: Development and Characterization of Wheat-Thinopyrum elongatum 1B-1E Translocation Lines with Fusarium Head Blight Resistance
Source: Plants (Basel). 2025 Dec 13;14(24):3805. doi: 10.3390/plants14243805 (PMC12736424; doi:10.3390/plants14243805)
Supplement: Supplementary file 1 [file plants-14-03805-s001.zip › Supplementary S2.xlsx]

## Sheet: Sheet1
Supplementary 2. The 1E-1B recombinants and their chromosome constitutions
No.	Recombinants ID†	Chromosome configuration	Pedigree
1	BC1F2-1B354	20" + 1' T1ES·1EL-1BL + 1' 1E	DS 1E(1B)/CS ph1bph1b *2
2	BC1F2-1B322	20" + 1' T1ES·1EL-1BL + 1' 1B	DS 1E(1B)/CS ph1bph1b *2
3	BC1F2-1B11	20" + 1' T1ES·1EL-1BL + 1' 1B	DS 1E(1B)/CS ph1bph1b *2
4	BC1F2-1B19	20" + 1' T1ES·1EL-1BL + 1' 1B	DS 1E(1B)/CS ph1bph1b *2
5	BC1F2-1B154	20" + 1' T1ES·1EL-1BL + 1' 1E	DS 1E(1B)/CS ph1bph1b *2
6	BC1F2-1B198	20" + 1' T1ES·1EL-1BL + 1' 1B	DS 1E(1B)/CS ph1bph1b *2
7	BC1F2-1B115	20" + 1' T1ES·1EL-1BL + 1' 1B	DS 1E(1B)/CS ph1bph1b *2
8	BC1F2-1B84	20" + 1' T1ES·1EL-1BL + 1' 1E	DS 1E(1B)/CS ph1bph1b *2
9	BC1F2-1B96	20" + 1' T1ES·1EL-1BL + 1' 1E	DS 1E(1B)/CS ph1bph1b *2
10	BC1F2-1B257	20" + 1' T1ES·1EL-1BL + 1' 1B	DS 1E(1B)/CS ph1bph1b *2
11	BC1F2-1B125	20" + 1' T1ES·1EL-1BL + 1' 1E	DS 1E(1B)/CS ph1bph1b *2
12	BC1F2-1B347	20" + 1' T1ES·1EL-1BL + 1' 1B	DS 1E(1B)/CS ph1bph1b *2
13	BC1F2-1B204	20" + 1' T1ES·1EL-1BL + 1' 1E	DS 1E(1B)/CS ph1bph1b *2
14	BC1F2-1B5	20" + 1' T1ES·1EL-1BL + 1' 1B	DS 1E(1B)/CS ph1bph1b *2
15	BC1F2-1B26	20" + 1' T1BS·1BL-1EL + 1' 1E	DS 1E(1B)/CS ph1bph1b *2
16	BC1F2-1B45	20" + 1' T1BS·1BL-1EL + 1' 1E	DS 1E(1B)/CS ph1bph1b *2
17	BC1F2-1B89	20" + 1' T1BS·1BL-1EL + 1' 1E	DS 1E(1B)/CS ph1bph1b *2
18	BC1F2-1B329	20" + 1' T1BS·1BL-1EL + 1' 1B	DS 1E(1B)/CS ph1bph1b *2
19	BC1F2-1B298	20" + 1' T1BS·1BL-1EL + 1' 1B	DS 1E(1B)/CS ph1bph1b *2
†Corresponding to the order on the chromosome panel of Fig.6
