# Supplementary material for: Development and Characterization of Wheat-Thinopyrum elongatum 1B-1E Translocation Lines with Fusarium Head Blight Resistance
Source: Plants (Basel). 2025 Dec 13;14(24):3805. doi: 10.3390/plants14243805 (PMC12736424; doi:10.3390/plants14243805)
Supplement: Supplementary file 1 [file plants-14-03805-s001.zip › Supplementary S3.xlsx]

## Sheet: Sheet1
Supplementary 3. Selection of homozygous 1E-1B recombinants
Plant ID	Pedigree	Generation	Chromosome configuration	130K SNP array
1E1B354-6	DS 1E(1B)/CS ph1bph1b *2（BC1F2-1B354）	BC1F3	20" + 1'' T1ES·1EL-1BL	+
1E1B354-12	DS 1E(1B)/CS ph1bph1b *2（BC1F2-1B354）	BC1F3	20" + 1'' T1ES·1EL-1BL
1E1B322-1	DS 1E(1B)/CS ph1bph1b *2（BC1F2-1B322）	BC1F3	20" + 1'' T1ES·1EL-1BL	+
1E1B322-2	DS 1E(1B)/CS ph1bph1b *2（BC1F2-1B322）	BC1F3	20" + 1'' T1ES·1EL-1BL
1E1B322-7	DS 1E(1B)/CS ph1bph1b *2（BC1F2-1B322）	BC1F3	20" + 1'' T1ES·1EL-1BL
1E1B11-4	DS 1E(1B)/CS ph1bph1b *2（BC1F2-1B11）	BC1F3	20" + 1'' T1ES·1EL-1BL	+
1E1B11-8	DS 1E(1B)/CS ph1bph1b *2（BC1F2-1B11）	BC1F3	20" + 1'' T1ES·1EL-1BL
1E1B19-7	DS 1E(1B)/CS ph1bph1b *2（BC1F2-1B19）	BC1F3	20" + 1'' T1ES·1EL-1BL	+
1E1B154-3	DS 1E(1B)/CS ph1bph1b *2（BC1F2-1B154）	BC1F3	20" + 1'' T1ES·1EL-1BL	+
1E1B154-4	DS 1E(1B)/CS ph1bph1b *2（BC1F2-1B154）	BC1F3	20" + 1'' T1ES·1EL-1BL
1E1B154-8	DS 1E(1B)/CS ph1bph1b *2（BC1F2-1B154）	BC1F3	20" + 1'' T1ES·1EL-1BL
1E1B198-1	DS 1E(1B)/CS ph1bph1b *2（BC1F2-1B198）	BC1F3	20" + 1'' T1ES·1EL-1BL	+
1E1B198-4	DS 1E(1B)/CS ph1bph1b *2（BC1F2-1B198）	BC1F3	20" + 1'' T1ES·1EL-1BL
1E1B115-2	DS 1E(1B)/CS ph1bph1b *2（BC1F2-1B115）	BC1F3	20" + 1'' T1ES·1EL-1BL	+
1E1B84-1	DS 1E(1B)/CS ph1bph1b *2（BC1F2-1B84）	BC1F3	20" + 1'' T1ES·1EL-1BL	+
1E1B84-2	DS 1E(1B)/CS ph1bph1b *2（BC1F2-1B84）	BC1F3	20" + 1'' T1ES·1EL-1BL
1E1B84-6	DS 1E(1B)/CS ph1bph1b *2（BC1F2-1B84）	BC1F3	20" + 1'' T1ES·1EL-1BL
1E1B96-5	DS 1E(1B)/CS ph1bph1b *2（BC1F2-1B96）	BC1F3	20" + 1'' T1ES·1EL-1BL	+
1E1B96-6	DS 1E(1B)/CS ph1bph1b *2（BC1F2-1B96）	BC1F3	20" + 1'' T1ES·1EL-1BL
1E1B257-1	DS 1E(1B)/CS ph1bph1b *2（BC1F2-1B257）	BC1F3	20" + 1'' T1ES·1EL-1BL	+
1E1B125-3	DS 1E(1B)/CS ph1bph1b *2（BC1F2-1B125）	BC1F3	20" + 1'' T1ES·1EL-1BL	+
1E1B125-4	DS 1E(1B)/CS ph1bph1b *2（BC1F2-1B125）	BC1F3	20" + 1'' T1ES·1EL-1BL
1E1B347-5	DS 1E(1B)/CS ph1bph1b *2（BC1F2-1B347）	BC1F3	20" + 1'' T1ES·1EL-1BL	+
1E1B347-7	DS 1E(1B)/CS ph1bph1b *2（BC1F2-1B347）	BC1F3	20" + 1'' T1ES·1EL-1BL
1E1B204-9	DS 1E(1B)/CS ph1bph1b *2（BC1F2-1B204）	BC1F3	20" + 1'' T1ES·1EL-1BL	+
1E1B204-10	DS 1E(1B)/CS ph1bph1b *2（BC1F2-1B204）	BC1F3	20" + 1'' T1ES·1EL-1BL
1E1B5-1	DS 1E(1B)/CS ph1bph1b *2（BC1F2-1B5）	BC1F3	20" + 1'' T1ES·1EL-1BL	+
1E1B5-2	DS 1E(1B)/CS ph1bph1b *2（BC1F2-1B5）	BC1F3	20" + 1'' T1ES·1EL-1BL
1E1B5-4	DS 1E(1B)/CS ph1bph1b *2（BC1F2-1B5）	BC1F3	20" + 1'' T1ES·1EL-1BL
1E1B5-8	DS 1E(1B)/CS ph1bph1b *2（BC1F2-1B5）	BC1F3	20" + 1'' T1ES·1EL-1BL
1E1B236-1	DS 1E(1B)/CS ph1bph1b *2（BC1F2-1B236）	BC1F3	20" + 1'' T1BS·1BL-1EL	+
1E1B236-3	DS 1E(1B)/CS ph1bph1b *2（BC1F2-1B236）	BC1F3	20" + 1'' T1BS·1BL-1EL
1E1B236-7	DS 1E(1B)/CS ph1bph1b *2（BC1F2-1B236）	BC1F3	20" + 1'' T1BS·1BL-1EL
1E1B26-3	DS 1E(1B)/CS ph1bph1b *2（BC1F2-1B26）	BC1F3	20" + 1'' T1BS·1BL-1EL	+
1E1B26-5	DS 1E(1B)/CS ph1bph1b *2（BC1F2-1B26）	BC1F3	20" + 1'' T1BS·1BL-1EL
1E1B45-6	DS 1E(1B)/CS ph1bph1b *2（BC1F2-1B45）	BC1F3	20" + 1'' T1BS·1BL-1EL	+
1E1B45-8	DS 1E(1B)/CS ph1bph1b *2（BC1F2-1B45）	BC1F3	20" + 1'' T1BS·1BL-1EL
1E1B89-7	DS 1E(1B)/CS ph1bph1b *2（BC1F2-1B89）	BC1F3	20" + 1'' T1BS·1BL-1EL	+
1E1B89-9	DS 1E(1B)/CS ph1bph1b *2（BC1F2-1B89）	BC1F3	20" + 1'' T1BS·1BL-1EL
1E1B89-12	DS 1E(1B)/CS ph1bph1b *2（BC1F2-1B89）	BC1F3	20" + 1'' T1BS·1BL-1EL
1E1B329-1	DS 1E(1B)/CS ph1bph1b *2（BC1F2-1A329）	BC1F3	20" + 1'' T1BS·1BL-1EL	+
1E1B298-1	DS 1E(1B)/CS ph1bph1b *2（BC1F2-1A298）	BC1F3	20" + 1'' T1BS·1BL-1EL	+
1E1B298-5	DS 1E(1B)/CS ph1bph1b *2（BC1F2-1A298）	BC1F3	20" + 1'' T1BS·1BL-1EL
1E1B298-6	DS 1E(1B)/CS ph1bph1b *2（BC1F2-1A298）	BC1F3	20" + 1'' T1BS·1BL-1EL
