# Supplementary material for: Development and Characterization of Wheat-Thinopyrum elongatum 1B-1E Translocation Lines with Fusarium Head Blight Resistance
Source: Plants (Basel). 2025 Dec 13;14(24):3805. doi: 10.3390/plants14243805 (PMC12736424; doi:10.3390/plants14243805)
Supplement: Supplementary file 1 [file plants-14-03805-s001.zip › Supplementary S4.xlsx]

## Sheet: Sheet1
Supplementary 3. General report of TCUni-Wheat 130K SNP array analysis.
Sample_id	[Total] Raw Reads (All reads)	[Total] QC Fail reads	[Total] Raw Data(Mb)	[Total] Paired Reads	[Total] Mapped Reads	[Total] Fraction of Mapped Reads	[Total] Mapped Data(Mb)	[Total] Fraction of Mapped Data(Mb)	[Total] Properly paired	[Total] Fraction of Properly paired	[Total] Read and mate paired	[Total] Fraction of Read and mate paired	[Total] Singletons	[Total] Read and mate map to diff chr	[Total] Read1	[Total] Read2	[Total] Read1(rmdup)	[Total] Read2(rmdup)	[Total] forward strand reads	[Total] backward strand reads	[Total] PCR duplicate reads	[Total] Fraction of PCR duplicate reads	[Total] Map quality cutoff value	[Total] MapQuality above cutoff reads	[Total] Fraction of MapQ reads in all reads	[Total] Fraction of MapQ reads in mapped reads	[Insert size] Average	[Insert size] Median	[Target] Target Reads	[Target] Fraction of Target Reads in all reads	[Target] Fraction of Target Reads in mapped reads	[Target] Target Data(Mb)	[Target] Target Data Rmdup(Mb)	[Target] Fraction of Target Data in all data	[Target] Fraction of Target Data in mapped data	[Target] Len of region	[Target] Average depth	[Target] Average depth(rmdup)	[Target] Coverage (>0.2*(Average depth)x)	[Target] Coverage (>0.5*(Average depth)x)	[Target] Coverage (>0x)	[Target] Coverage (>=4x)	[Target] Coverage (>=10x)	[Target] Coverage (>=30x)	[Target] Coverage (>=100x)	[Target] Target Region Count	[Target] Region covered > 0x	[Target] Fraction Region covered > 0x	[Target] Fraction Region covered >= 4x
CS	25550962	0	3709.45	25550962	25550524	100	3709.38	100	24649546	96.47	25550204	100	320	674320	12775481	12775481	12775258	12775266	12774169	12776355	0	0	0	25550962	100	100	189.46	180	5487097	21.48	21.48	5.65	5.65	0.15	0.15	175852	32.12	32.12	95.18	77.9	98.81	97.1	89.48	46.73	2.45	175752	173663	98.81	97.1
DS1E_1B	29360096	0	4342.78	29360096	29359803	100	4342.74	100	29087688	99.07	29359564	100	239	176202	14680048	14680048	14679916	14679887	14679757	14680046	0	0	0	29360096	100	100	223.43	212	5743954	19.56	19.56	5.92	5.92	0.14	0.14	175852	33.65	33.65	96.05	81.14	99.01	97.64	91.29	50.38	2.75	175752	174013	99.01	97.64
CSM1EMIB	26457922	0	3883.33	26457922	26456662	100	3883.14	100	25324442	95.72	26455624	99.99	1038	1037944	13228961	13228961	13228347	13228315	13229141	13227521	0	0	0	26457922	100	100	202.42	194	5409400	20.45	20.45	5.57	5.57	0.14	0.14	175852	31.66	31.65	94.59	78.96	98.45	96.66	88.66	45.17	2.44	175752	173024	98.45	96.66
BC1F2-1B354-6	22617698	0	3357.89	22617698	22614051	99.98	3357.34	99.98	22240318	98.33	22611234	99.97	2817	299532	11308849	11308849	11307102	11306949	11307346	11306705	0	0	0	22617698	100	100.02	264.1	242	3874599	17.13	17.13	3.99	3.99	0.12	0.12	175852	22.67	22.67	85.35	72.59	88.06	85.35	74.86	25.89	1.39	175752	154752	88.05	85.34
BC1F2-1B322-1	19045278	0	2836.79	19045278	19042554	99.99	2836.38	99.99	18698938	98.18	19040502	99.97	2052	240282	9522639	9522639	9521378	9521176	9520997	9521557	0	0	0	19045278	100	100.01	264.68	243	3303209	17.34	17.35	3.4	3.4	0.12	0.12	175852	19.34	19.34	86.87	73.77	89.08	85.31	70.93	18.35	0.73	175752	156545	89.07	85.3
BC1F2-1B11-4	16090124	0	2383.97	16090124	16089543	100	2383.88	100	15966274	99.23	16089100	99.99	443	69598	8045062	8045062	8044778	8044765	8044760	8044783	0	0	0	16090124	100	100	264.76	238	2849256	17.71	17.71	2.93	2.93	0.12	0.12	175852	16.69	16.68	94.18	78.35	97.51	91.76	70.07	10.14	0.19	175752	171362	97.5	91.76
BC1F2-1B19-7	17429814	0	2587.86	17429814	17429110	100	2587.76	100	17294058	99.22	17428586	99.99	524	91858	8714907	8714907	8714554	8714556	8714750	8714360	0	0	0	17429814	100	100	263.59	243	3096990	17.77	17.77	3.19	3.19	0.12	0.12	175852	18.15	18.15	93.41	75.74	96.37	91.25	72.05	13.59	0.41	175752	169372	96.37	91.25
BC1F2-1B154-3	21607316	0	3216.35	21607316	21604240	99.99	3215.89	99.99	21256640	98.38	21601882	99.97	2358	271364	10803658	10803658	10802232	10802008	10802554	10801686	0	0	0	21607316	100	100.01	264.76	244	3796556	17.57	17.57	3.91	3.91	0.12	0.12	175852	22.23	22.23	89.21	74.34	92.39	89.21	76.92	23.86	1.2	175752	162354	92.38	89.2
BC1F2-1B198-1	20157902	0	2990.86	20157902	20155167	99.99	2990.45	99.99	19798346	98.22	20153096	99.98	2071	258504	10078951	10078951	10077616	10077551	10077237	10077930	0	0	0	20157902	100	100.01	252.1	233	3588714	17.8	17.81	3.7	3.69	0.12	0.12	175852	21.02	21.01	90.92	77.27	94.36	90.92	77.27	20.66	0.9	175752	165823	94.35	90.91
BC1F2-1B115-2	18846078	0	2805.05	18846078	18845420	100	2804.95	100	18687270	99.16	18844906	99.99	514	87320	9423039	9423039	9422721	9422699	9422909	9422511	0	0	0	18846078	100	100	264.61	243	3284310	17.43	17.43	3.38	3.38	0.12	0.12	175852	19.22	19.22	91.85	77.18	94.18	90.21	73.96	16.44	0.55	175752	165517	94.18	90.2
BC1F2-1B84-1	21604192	0	3209.01	21604192	21603568	100	3208.92	100	21292294	98.56	21603110	99.99	458	172308	10802096	10802096	10801792	10801776	10801465	10802103	0	0	0	21604192	100	100	242.3	227	4074024	18.86	18.86	4.2	4.2	0.13	0.13	175852	23.87	23.87	94.07	79.65	96.76	94.07	82.2	27.09	1.29	175752	170054	96.76	94.07
BC1F2-1B96-5	19910556	0	2958.78	19910556	19907637	99.99	2958.34	99.99	19557806	98.23	19905414	99.97	2223	242618	9955278	9955278	9953908	9953729	9953781	9953856	0	0	0	19910556	100	100.01	254.73	234	3561933	17.89	17.89	3.67	3.67	0.12	0.12	175852	20.85	20.85	88.96	75.43	92.42	88.96	75.43	20.84	0.85	175752	162404	92.41	88.95
BC1F2-1B257-1	24136394	0	3573.58	24136394	24133766	99.99	3573.19	99.99	23674342	98.09	24131804	99.98	1962	256334	12068197	12068197	12066914	12066852	12067317	12066449	0	0	0	24136394	100	100.01	246.75	224	4403050	18.24	18.24	4.53	4.53	0.13	0.13	175852	25.78	25.77	89.83	77.19	93.25	90.98	81.54	32.5	1.82	175752	163879	93.24	90.98
BC1F2-1B125-3	18995132	0	2825.15	18995132	18992280	99.98	2824.73	99.98	18694420	98.42	18990118	99.97	2162	229640	9497566	9497566	9496260	9496020	9496615	9495665	0	0	0	18995132	100	100.02	269.68	246	3230921	17.01	17.01	3.33	3.32	0.12	0.12	175852	18.91	18.91	92.07	76.76	94.67	90.25	73.47	15.81	0.53	175752	166356	94.65	90.24
BC1F2-1B347-5	6981408	0	1039.15	6981408	6979970	99.98	1038.94	99.98	6886956	98.65	6978826	99.96	1144	84198	3490704	3490704	3490022	3489948	3489869	3490101	0	0	0	6981408	100	100.02	308.26	271	1128288	16.16	16.16	1.16	1.16	0.11	0.11	175852	6.6	6.6	85.17	71.56	85.17	63.79	23.56	1.38	0	175752	149670	85.16	63.78
BC1F2-1B204-9	20387438	0	3024.44	20387438	20384536	99.99	3024	99.99	20004918	98.12	20382308	99.97	2228	253688	10193719	10193719	10192344	10192192	10192628	10191908	0	0	0	20387438	100	100.01	252.18	231	3628694	17.8	17.8	3.74	3.73	0.12	0.12	175852	21.24	21.24	89.54	76.44	92.89	89.54	76.44	21.84	0.96	175752	163244	92.88	89.54
BC1F2-1B5-1	23016658	0	3416.94	23016658	23015503	99.99	3416.77	99.99	22768238	98.92	23014550	99.99	953	130570	11508329	11508329	11507773	11507730	11507950	11507553	0	0	0	23016658	100	100.01	252.36	232	4151912	18.04	18.04	4.28	4.28	0.13	0.13	175852	24.32	24.32	94.64	77.39	97.55	94.64	82.58	28.62	1.38	175752	171434	97.54	94.64
BC1F2-1B236-1	22532642	0	3350.02	22532642	22529630	99.99	3349.57	99.99	22111528	98.13	22527344	99.98	2286	285274	11266321	11266321	11264828	11264802	11265214	11264416	0	0	0	22532642	100	100.01	252.45	232	4020579	17.84	17.85	4.14	4.14	0.12	0.12	175852	23.54	23.54	91.11	77.12	93.93	91.11	79.54	27.3	1.44	175752	165072	93.92	91.11
BC1F2-1B17-3	22858792	0	3398.38	22858792	22855695	99.99	3397.91	99.99	22496636	98.42	22853320	99.98	2375	280280	11429396	11429396	11427892	11427803	11427995	11427700	0	0	0	22858792	100	100.01	266.55	243	3966765	17.35	17.36	4.09	4.08	0.12	0.12	175852	23.23	23.23	92.18	77.7	95.12	92.18	80.19	26.16	1.4	175752	167172	95.12	92.17
BC1F2-1B45-6	26422760	0	3899.87	26422760	26419860	99.99	3899.44	99.99	25738238	97.41	26417642	99.98	2218	422748	13211380	13211380	13209966	13209894	13210510	13209350	0	0	0	26422760	100	100.01	229.89	212	4975232	18.83	18.83	5.12	5.12	0.13	0.13	175852	29.12	29.11	90.52	76.63	93.24	91.42	83.92	40.45	2.47	175752	163853	93.23	91.41
BC1F2-1B89-7	25680952	0	3812.86	25680952	25680129	100	3812.73	100	25467408	99.17	25679484	99.99	645	127186	12840476	12840476	12840074	12840055	12840267	12839862	0	0	0	25680952	100	100	257.59	238	4586552	17.86	17.86	4.73	4.72	0.12	0.12	175852	26.87	26.87	93.86	77.61	97.58	95.15	84.64	34.92	1.95	175752	171490	97.57	95.15
BC1F2-1B329-1	25332242	0	3760.48	25332242	25331498	100	3760.37	100	24902030	98.3	25330910	99.99	588	281410	12666121	12666121	12665773	12665725	12665566	12665932	0	0	0	25332242	100	100	245.27	229	4691725	18.52	18.52	4.83	4.83	0.13	0.13	175852	27.47	27.47	94.77	79.85	98.06	95.91	86.45	36.15	1.99	175752	172349	98.06	95.9
BC1F2-1B298-1	20327262	0	3025.59	20327262	20324060	99.98	3025.12	99.98	19961392	98.2	20321682	99.97	2378	279656	10163631	10163631	10162047	10162013	10161824	10162236	0	0	0	20327262	100	100.02	261.96	242	3519235	17.31	17.32	3.62	3.62	0.12	0.12	175852	20.6	20.6	89.31	74.71	93.31	89.31	74.71	20.34	0.92	175752	163977	93.3	89.31
[truncated: 17 more columns]
