# Supplementary material for: Development and Characterization of Wheat-Thinopyrum elongatum 1B-1E Translocation Lines with Fusarium Head Blight Resistance
Source: Plants (Basel). 2025 Dec 13;14(24):3805. doi: 10.3390/plants14243805 (PMC12736424; doi:10.3390/plants14243805)
Supplement: Supplementary file 1 [file plants-14-03805-s001.zip › Supplementary S5.xlsx]

## Sheet: Sheet1
Supplementary 5. Composite bin map of chromosome 1B based on 130K SNPs genotyping of 1E-1B recombinants.
Chromosome	Bin	POS	REF	ALT	CS	DS 1E(1B)	BC1F2-1B354-6	BC1F2-1B322-1	BC1F2-1B11-4	BC1F2-1B19-7	BC1F2-1B154-3	BC1F2-1B198-1	BC1F2-1B115-2	BC1F2-1B84-1	BC1F2-1B96-5	BC1F2-1B257-1	BC1F2-1B125-3	BC1F2-1B347-5	BC1F2-1B204-9	BC1F2-1B5-1	BC1F2-1B26-3	BC1F2-1B45-6	BC1F2-1B89-7	BC1F2-1B329-1	BC1F2-1B298-1
1B	1	705817	C	A	0/0	1/1	1/1	1/1	1/1	1/1	0/1	1/1	1/1	1/1	./.	./.	./.	1/1	1/1	./.	./.	./.	./.	./.	./.
1B	1	705845	A	G	0/0	1/1	1/1	1/1	1/1	1/1	1/1	1/1	1/1	1/1	./.	./.	1/1	1/1	1/1	./.	0/0	0/0	0/0	0/0	0/0
1B	1	705856	T	G	0/0	1/1	1/1	1/1	1/1	1/1	1/1	1/1	1/1	1/1	1/1	1/1	1/1	1/1	1/1	1/1	0/0	0/0	0/0	0/0	0/0
1B	1	705858	G	A	0/0	1/1	1/1	1/1	1/1	1/1	1/1	1/1	1/1	1/1	1/1	1/1	1/1	1/1	1/1	1/1	0/0	0/0	0/0	0/0	0/0
1B	1	705864	G	A	0/0	1/1	1/1	1/1	1/1	1/1	1/1	1/1	1/1	1/1	1/1	1/1	1/1	1/1	1/1	1/1	0/0	0/0	0/0	0/0	0/0
1B	1	705869	C	A	0/0	1/1	1/1	1/1	1/1	1/1	0/1	1/1	1/1	1/1	1/1	1/1	1/1	1/1	1/1	1/1	./.	./.	./.	./.	./.
1B	1	706064	C	G	0/0	1/1	1/1	1/1	1/1	1/1	1/1	1/1	1/1	1/1	1/1	1/1	1/1	1/1	1/1	1/1	0/0	0/0	0/0	0/0	0/0
1B	1	706065	A	T	0/0	1/1	1/1	1/1	1/1	1/1	1/1	1/1	1/1	1/1	1/1	1/1	1/1	1/1	1/1	1/1	0/0	0/0	0/0	0/0	0/0
1B	1	706076	G	C	0/0	1/1	1/1	1/1	1/1	1/1	./.	1/1	1/1	1/1	./.	./.	1/1	1/1	1/1	./.	0/0	0/0	0/0	0/0	0/0
1B	1	706086	C	A	0/0	1/1	1/1	1/1	1/1	1/1	./.	1/1	1/1	1/1	./.	./.	1/1	1/1	1/1	./.	0/0	0/0	0/0	0/0	0/0
1B	1	706092	T	C	0/0	1/1	1/1	1/1	1/1	1/1	./.	1/1	1/1	1/1	./.	./.	1/1	1/1	1/1	./.	0/0	0/0	0/0	0/0	0/0
1B	1	706095	G	A	0/0	1/1	1/1	1/1	1/1	1/1	./.	1/1	1/1	1/1	./.	./.	1/1	1/1	1/1	./.	0/0	0/0	0/0	0/0	0/0
1B	1	708702	T	C	0/0	1/1	1/1	1/1	./.	./.	./.	1/1	1/1	1/1	./.	./.	./.	1/1	1/1	./.	0/0	0/0	0/0	0/0	0/0
1B	1	708711	T	G	0/0	1/1	1/1	1/1	./.	./.	./.	1/1	1/1	1/1	./.	./.	./.	1/1	1/1	./.	0/0	0/0	0/0	0/0	0/0
1B	1	708716	C	A	0/0	1/1	1/1	1/1	./.	./.	./.	1/1	1/1	1/1	./.	./.	./.	1/1	1/1	./.	0/0	0/0	0/0	0/0	0/0
1B	1	708722	A	C	0/0	1/1	1/1	1/1	./.	./.	./.	1/1	1/1	1/1	./.	./.	./.	1/1	1/1	./.	0/0	0/0	0/0	0/0	0/0
1B	1	708726	C	G	0/0	1/1	1/1	1/1	./.	./.	./.	1/1	1/1	1/1	./.	./.	./.	1/1	1/1	./.	0/0	0/0	0/0	0/0	0/0
1B	1	708733	T	A	0/0	1/1	1/1	1/1	./.	./.	./.	1/1	1/1	1/1	./.	./.	./.	1/1	1/1	./.	0/0	0/0	0/0	0/0	0/0
1B	1	708737	G	T	0/0	1/1	1/1	1/1	./.	./.	./.	1/1	1/1	1/1	./.	./.	./.	1/1	1/1	./.	0/0	0/0	0/0	0/0	0/0
1B	1	708738	G	T	0/0	1/1	1/1	1/1	./.	./.	./.	1/1	1/1	1/1	./.	./.	./.	1/1	1/1	./.	0/0	0/0	0/0	0/0	0/0
1B	1	708748	C	T	0/0	1/1	1/1	1/1	./.	./.	./.	1/1	1/1	1/1	./.	./.	./.	1/1	1/1	./.	0/0	0/0	0/0	0/0	0/0
1B	1	708755	A	G	0/0	1/1	1/1	1/1	./.	./.	./.	1/1	1/1	1/1	./.	./.	./.	1/1	1/1	./.	0/0	0/0	0/0	0/0	0/0
1B	1	708769	T	C	0/0	1/1	1/1	1/1	./.	./.	./.	1/1	1/1	1/1	./.	./.	./.	1/1	1/1	./.	0/0	0/0	0/0	0/0	0/0
1B	1	708791	T	C	0/0	1/1	1/1	1/1	./.	./.	./.	1/1	1/1	1/1	./.	./.	./.	1/1	1/1	./.	0/0	0/0	0/0	0/0	0/0
1B	1	708802	G	A	0/0	1/1	1/1	1/1	./.	./.	./.	1/1	1/1	1/1	./.	./.	./.	1/1	1/1	./.	0/0	0/0	0/0	0/0	0/0
1B	1	708804	G	C	0/0	1/1	1/1	1/1	./.	./.	./.	1/1	1/1	1/1	./.	./.	./.	1/1	1/1	./.	0/0	0/0	0/0	0/0	0/0
1B	1	708805	A	G	0/0	1/1	1/1	1/1	./.	./.	./.	1/1	1/1	1/1	./.	./.	./.	1/1	1/1	./.	0/0	0/0	0/0	0/0	0/0
1B	1	708817	A	C	0/0	1/1	1/1	1/1	./.	./.	./.	1/1	1/1	1/1	./.	./.	./.	1/1	1/1	./.	0/0	0/0	0/0	0/0	0/0
1B	1	708845	G	A	0/0	1/1	1/1	1/1	./.	./.	./.	1/1	1/1	1/1	./.	./.	./.	1/1	1/1	./.	0/0	0/0	0/0	0/0	0/0
1B	1	708925	T	A	0/0	1/1	1/1	1/1	1/1	1/1	1/1	1/1	1/1	1/1	1/1	1/1	1/1	1/1	1/1	1/1	0/0	0/0	0/0	0/0	0/0
1B	1	708940	T	C	0/0	1/1	1/1	1/1	1/1	1/1	1/1	1/1	1/1	1/1	1/1	1/1	1/1	1/1	1/1	1/1	0/0	0/0	0/0	0/0	0/0
1B	1	708943	T	C	0/0	1/1	1/1	1/1	1/1	1/1	1/1	1/1	1/1	1/1	1/1	1/1	1/1	1/1	1/1	1/1	0/0	0/0	0/0	0/0	0/0
1B	1	708951	G	T	0/0	1/1	1/1	1/1	1/1	1/1	1/1	1/1	1/1	1/1	1/1	1/1	1/1	1/1	1/1	1/1	0/0	0/0	0/0	0/0	0/0
1B	1	708997	G	C	0/0	1/1	1/1	1/1	1/1	1/1	./.	1/1	1/1	1/1	1/1	1/1	1/1	1/1	1/1	1/1	0/0	0/0	0/0	0/0	0/0
1B	1	709008	A	T	0/0	1/1	1/1	1/1	1/1	1/1	./.	1/1	1/1	1/1	1/1	1/1	1/1	1/1	1/1	1/1	0/0	0/0	0/0	0/0	0/0
1B	1	709024	G	T	0/0	1/1	1/1	1/1	1/1	1/1	./.	1/1	1/1	1/1	1/1	1/1	1/1	1/1	1/1	1/1	0/0	0/0	0/0	0/0	0/0
1B	1	709031	G	A	0/0	1/1	1/1	1/1	1/1	1/1	./.	1/1	1/1	1/1	1/1	1/1	1/1	1/1	1/1	1/1	0/0	0/0	0/0	0/0	0/0
1B	1	709046	G	T	0/0	1/1	1/1	1/1	1/1	1/1	./.	1/1	1/1	1/1	1/1	1/1	1/1	1/1	1/1	1/1	0/0	0/0	0/0	0/0	0/0
1B	1	717659	T	A	0/0	1/1	1/1	1/1	./.	./.	1/1	1/1	1/1	1/1	1/1	1/1	1/1	1/1	1/1	1/1	0/0	0/0	0/0	0/0	0/0
1B	1	717665	C	T	0/0	1/1	1/1	1/1	./.	./.	1/1	1/1	1/1	1/1	1/1	1/1	1/1	1/1	1/1	1/1	0/0	0/0	0/0	0/0	0/0
1B	1	1204153	G	A	0/0	1/1	1/1	1/1	1/1	1/1	./.	1/1	1/1	1/1	./.	./.	1/1	1/1	1/1	./.	0/0	0/0	0/0	0/0	0/0
1B	1	1204162	C	T	0/0	1/1	1/1	1/1	1/1	1/1	./.	1/1	1/1	1/1	./.	./.	1/1	1/1	1/1	./.	0/0	0/0	0/0	0/0	0/0
1B	1	1204171	T	G	0/0	1/1	1/1	1/1	1/1	1/1	./.	1/1	1/1	1/1	./.	./.	1/1	1/1	1/1	./.	0/0	0/0	0/0	0/0	0/0
1B	1	1241538	C	A	0/0	1/1	1/1	1/1	1/1	1/1	1/1	1/1	1/1	1/1	1/1	1/1	1/1	1/1	1/1	1/1	0/0	0/0	0/0	0/0	0/0
1B	1	1241606	C	T	0/0	1/1	1/1	1/1	1/1	1/1	1/1	1/1	1/1	1/1	1/1	1/1	1/1	1/1	1/1	1/1	0/0	0/0	0/0	0/0	0/0
1B	1	1248470	A	T	0/0	1/1	1/1	1/1	1/1	1/1	1/1	1/1	1/1	1/1	./.	./.	1/1	1/1	1/1	./.	0/0	0/0	0/0	0/0	0/0
1B	1	1248506	C	T	0/0	1/1	1/1	1/1	1/1	1/1	1/1	1/1	1/1	1/1	1/1	1/1	1/1	1/1	1/1	1/1	0/0	0/0	0/0	0/0	0/0
1B	1	1248508	A	G	0/0	1/1	1/1	1/1	1/1	1/1	1/1	1/1	1/1	1/1	1/1	1/1	1/1	1/1	1/1	1/1	0/0	0/0	0/0	0/0	0/0
1B	1	1248509	G	C	0/0	1/1	1/1	1/1	1/1	1/1	1/1	1/1	1/1	1/1	1/1	1/1	1/1	1/1	1/1	1/1	0/0	0/0	0/0	0/0	0/0
1B	1	1248511	A	C	0/0	1/1	1/1	1/1	1/1	1/1	1/1	1/1	1/1	1/1	1/1	1/1	1/1	1/1	1/1	1/1	0/0	0/0	0/0	0/0	0/0
1B	1	1248513	A	C	0/0	1/1	1/1	1/1	1/1	1/1	1/1	1/1	1/1	1/1	1/1	1/1	1/1	1/1	1/1	1/1	0/0	0/0	0/0	0/0	0/0
1B	1	1248514	T	C	0/0	1/1	1/1	1/1	1/1	1/1	1/1	1/1	1/1	1/1	1/1	1/1	1/1	1/1	1/1	1/1	0/0	0/0	0/0	0/0	0/0
1B	1	1248517	A	G	0/0	1/1	1/1	1/1	1/1	1/1	1/1	1/1	1/1	1/1	1/1	1/1	1/1	1/1	1/1	1/1	0/0	0/0	0/0	0/0	0/0
1B	1	1248525	G	C	0/0	1/1	1/1	1/1	1/1	1/1	1/1	1/1	1/1	1/1	1/1	1/1	1/1	1/1	1/1	1/1	0/0	0/0	0/0	0/0	0/0
1B	1	1248532	T	G	0/0	1/1	1/1	1/1	1/1	1/1	1/1	1/1	1/1	1/1	1/1	1/1	1/1	1/1	1/1	1/1	0/0	0/0	0/0	0/0	0/0
1B	1	1248540	A	G	0/0	1/1	1/1	1/1	1/1	1/1	1/1	1/1	1/1	1/1	1/1	1/1	1/1	1/1	1/1	1/1	0/0	0/0	0/0	0/0	0/0
1B	1	1248543	G	T	0/0	1/1	1/1	1/1	1/1	1/1	1/1	1/1	1/1	1/1	1/1	1/1	1/1	1/1	1/1	1/1	./.	./.	./.	./.	./.
1B	1	1248584	G	A	0/0	1/1	1/1	1/1	1/1	1/1	1/1	1/1	1/1	1/1	1/1	1/1	1/1	1/1	1/1	1/1	./.	./.	./.	./.	./.
1B	1	1248590	G	T	0/0	1/1	1/1	1/1	1/1	1/1	1/1	1/1	1/1	1/1	1/1	1/1	1/1	1/1	1/1	1/1	./.	./.	./.	./.	./.
1B	1	1459619	A	C	0/0	1/1	1/1	1/1	./.	./.	1/1	1/1	1/1	1/1	./.	./.	./.	1/1	1/1	./.	./.	./.	./.	./.	./.
1B	1	1459820	C	T	0/0	1/1	1/1	1/1	./.	./.	1/1	1/1	1/1	1/1	./.	./.	./.	1/1	1/1	./.	./.	./.	./.	./.	./.
1B	1	1518418	G	C	0/0	1/1	1/1	1/1	./.	./.	1/1	1/1	1/1	1/1	./.	./.	./.	1/1	1/1	./.	./.	./.	./.	./.	./.
1B	1	1518421	A	C	0/0	1/1	1/1	1/1	./.	./.	1/1	1/1	1/1	1/1	./.	./.	./.	1/1	1/1	./.	0/0	0/0	0/0	0/0	0/0
1B	1	1518444	C	A	0/0	1/1	1/1	1/1	1/1	1/1	1/1	1/1	1/1	1/1	./.	./.	./.	1/1	1/1	./.	0/0	0/0	0/0	0/0	0/0
1B	1	1518447	C	A	0/0	1/1	1/1	1/1	1/1	1/1	1/1	1/1	1/1	1/1	./.	./.	./.	1/1	1/1	./.	0/0	0/0	0/0	0/0	0/0
1B	1	1518454	A	G	0/0	1/1	1/1	1/1	1/1	1/1	1/1	1/1	1/1	1/1	./.	./.	./.	1/1	1/1	./.	0/0	0/0	0/0	0/0	0/0
1B	1	1518458	A	G	0/0	1/1	1/1	1/1	./.	./.	1/1	1/1	1/1	1/1	./.	./.	./.	1/1	1/1	./.	0/0	0/0	0/0	0/0	0/0
1B	1	1518473	T	C	0/0	1/1	1/1	1/1	1/1	1/1	1/1	1/1	1/1	1/1	./.	./.	./.	1/1	1/1	./.	0/0	0/0	0/0	0/0	0/0
1B	1	1518481	T	C	0/0	1/1	1/1	1/1	1/1	1/1	1/1	1/1	1/1	1/1	1/1	1/1	./.	1/1	1/1	1/1	0/0	0/0	0/0	0/0	0/0
1B	1	1518510	G	A	0/0	1/1	1/1	1/1	1/1	1/1	1/1	1/1	1/1	1/1	1/1	1/1	1/1	1/1	1/1	1/1	0/0	0/0	0/0	0/0	0/0
1B	1	1518514	C	T	0/0	1/1	1/1	1/1	1/1	1/1	1/1	1/1	1/1	1/1	1/1	1/1	1/1	1/1	1/1	1/1	0/0	0/0	0/0	0/0	0/0
1B	1	1518603	C	T	0/0	1/1	1/1	1/1	1/1	1/1	1/1	1/1	1/1	1/1	1/1	1/1	1/1	1/1	1/1	1/1	0/0	0/0	0/0	0/0	0/0
1B	1	1518649	G	A	0/0	1/1	1/1	1/1	1/1	1/1	1/1	1/1	1/1	1/1	1/1	1/1	1/1	1/1	1/1	1/1	0/0	0/0	0/0	0/0	0/0
1B	1	1520544	C	T	0/0	1/1	1/1	1/1	1/1	1/1	1/1	1/1	1/1	1/1	1/1	1/1	./.	1/1	1/1	1/1	0/0	0/0	0/0	0/0	0/0
1B	1	1520569	G	A	0/0	1/1	1/1	1/1	1/1	1/1	1/1	1/1	1/1	1/1	1/1	1/1	./.	1/1	1/1	1/1	0/0	0/0	0/0	0/0	0/0
1B	1	1520570	G	C	0/0	1/1	1/1	1/1	1/1	1/1	1/1	1/1	1/1	1/1	1/1	1/1	./.	1/1	1/1	1/1	0/0	0/0	0/0	0/0	0/0
1B	1	1520574	G	C	0/0	1/1	1/1	1/1	1/1	1/1	1/1	1/1	1/1	1/1	1/1	1/1	./.	1/1	1/1	1/1	0/0	0/0	0/0	0/0	0/0
1B	1	4064445	A	G	0/0	1/1	1/1	1/1	1/1	1/1	1/1	1/1	1/1	1/1	1/1	1/1	1/1	1/1	1/1	1/1	0/0	0/0	0/0	0/0	0/0
1B	1	4064447	T	C	0/0	1/1	1/1	1/1	1/1	1/1	1/1	1/1	1/1	1/1	1/1	1/1	1/1	1/1	1/1	1/1	0/0	0/0	0/0	0/0	0/0
1B	1	4064454	T	G	0/0	1/1	1/1	1/1	1/1	1/1	1/1	1/1	1/1	1/1	1/1	1/1	1/1	1/1	1/1	1/1	0/0	0/0	0/0	0/0	0/0
1B	1	4064460	C	T	0/0	1/1	1/1	1/1	1/1	1/1	1/1	1/1	1/1	1/1	1/1	1/1	1/1	1/1	1/1	1/1	0/0	0/0	0/0	0/0	0/0
1B	1	4064468	C	G	0/0	1/1	1/1	1/1	1/1	1/1	1/1	1/1	1/1	1/1	1/1	1/1	1/1	1/1	1/1	1/1	0/0	0/0	0/0	0/0	0/0
1B	1	4064470	T	G	0/0	1/1	1/1	1/1	1/1	1/1	1/1	1/1	1/1	1/1	1/1	1/1	1/1	1/1	1/1	1/1	0/0	0/0	0/0	0/0	0/0
1B	1	4064494	G	C	0/0	1/1	1/1	1/1	1/1	1/1	1/1	1/1	1/1	1/1	1/1	1/1	1/1	1/1	1/1	1/1	0/0	0/0	0/0	0/0	0/0
1B	1	4064514	G	A	0/0	1/1	1/1	1/1	1/1	1/1	1/1	1/1	1/1	1/1	1/1	1/1	1/1	1/1	1/1	1/1	0/0	0/0	0/0	0/0	0/0
1B	1	4064521	G	C	0/0	1/1	1/1	1/1	1/1	1/1	1/1	1/1	1/1	1/1	1/1	1/1	1/1	1/1	1/1	1/1	0/0	0/0	0/0	0/0	0/0
1B	1	4064569	C	G	0/0	1/1	1/1	1/1	1/1	1/1	1/1	1/1	1/1	1/1	1/1	1/1	1/1	1/1	1/1	1/1	0/0	0/0	0/0	0/0	0/0
1B	1	4064582	G	A	0/0	1/1	1/1	1/1	1/1	1/1	1/1	1/1	1/1	1/1	1/1	1/1	1/1	1/1	1/1	1/1	0/0	0/0	0/0	0/0	0/0
1B	1	4064595	T	C	0/0	1/1	1/1	1/1	1/1	1/1	1/1	1/1	1/1	1/1	1/1	1/1	1/1	1/1	1/1	1/1	0/0	0/0	0/0	0/0	0/0
1B	1	4064609	A	T	0/0	1/1	1/1	1/1	1/1	1/1	1/1	1/1	1/1	1/1	1/1	1/1	1/1	1/1	1/1	1/1	0/0	0/0	0/0	0/0	0/0
1B	1	4064632	A	G	0/0	1/1	1/1	1/1	1/1	1/1	1/1	1/1	1/1	1/1	1/1	1/1	1/1	1/1	1/1	1/1	0/0	0/0	0/0	0/0	0/0
1B	1	4064634	C	T	0/0	1/1	1/1	1/1	1/1	1/1	1/1	1/1	1/1	1/1	1/1	1/1	1/1	1/1	1/1	1/1	0/0	0/0	0/0	0/0	0/0
1B	1	4064668	A	C	0/0	1/1	1/1	1/1	1/1	1/1	1/1	1/1	1/1	1/1	1/1	1/1	1/1	1/1	1/1	1/1	0/0	0/0	0/0	0/0	0/0
1B	1	4064698	A	C	0/0	1/1	1/1	1/1	1/1	1/1	1/1	1/1	1/1	1/1	./.	./.	./.	1/1	1/1	./.	0/0	0/0	0/0	0/0	0/0
1B	1	4064720	G	T	0/0	1/1	1/1	1/1	1/1	1/1	1/1	1/1	1/1	1/1	./.	./.	./.	1/1	1/1	./.	0/0	0/0	0/0	0/0	0/0
1B	1	4064721	C	G	0/0	1/1	1/1	1/1	1/1	1/1	1/1	1/1	1/1	1/1	./.	./.	./.	1/1	1/1	./.	0/0	0/0	0/0	0/0	0/0
1B	1	4064731	C	T	0/0	1/1	1/1	1/1	1/1	1/1	1/1	1/1	1/1	1/1	./.	./.	./.	1/1	1/1	./.	0/0	0/0	0/0	0/0	0/0
1B	1	4064755	C	A	0/0	1/1	1/1	1/1	1/1	1/1	1/1	1/1	1/1	1/1	./.	./.	./.	1/1	1/1	./.	0/0	0/0	0/0	0/0	0/0
1B	1	4133827	G	T	0/0	1/1	1/1	1/1	1/1	1/1	1/1	1/1	1/1	1/1	./.	./.	1/1	1/1	1/1	./.	0/0	0/0	0/0	0/0	0/0
1B	1	4133847	A	G	0/0	1/1	1/1	1/1	1/1	1/1	1/1	1/1	1/1	1/1	./.	./.	1/1	1/1	1/1	./.	0/0	0/0	0/0	0/0	0/0
1B	1	4133861	G	A	0/0	1/1	1/1	1/1	1/1	1/1	1/1	1/1	1/1	1/1	./.	./.	1/1	1/1	1/1	./.	0/0	0/0	0/0	0/0	0/0
1B	1	4133864	A	C	0/0	1/1	1/1	1/1	1/1	1/1	1/1	1/1	1/1	1/1	./.	./.	1/1	1/1	1/1	./.	0/0	0/0	0/0	0/0	0/0
1B	1	4133867	A	G	0/0	1/1	1/1	1/1	1/1	1/1	1/1	1/1	1/1	1/1	./.	./.	1/1	1/1	1/1	./.	0/0	0/0	0/0	0/0	0/0
1B	1	4133899	C	T	0/0	1/1	1/1	1/1	1/1	1/1	1/1	1/1	1/1	1/1	./.	./.	1/1	1/1	1/1	./.	0/0	0/0	0/0	0/0	0/0
1B	1	4394189	C	A	0/0	1/1	1/1	1/1	./.	./.	1/1	1/1	1/1	1/1	1/1	1/1	./.	1/1	1/1	1/1	0/0	0/0	0/0	0/0	0/0
1B	1	4394218	C	A	0/0	1/1	1/1	1/1	./.	./.	1/1	1/1	1/1	1/1	1/1	1/1	1/1	1/1	1/1	1/1	0/0	0/0	0/0	0/0	0/0
1B	1	4394289	C	T	0/0	1/1	1/1	1/1	1/1	1/1	1/1	1/1	1/1	1/1	1/1	1/1	1/1	1/1	1/1	1/1	0/0	0/0	0/0	0/0	0/0
1B	1	4394384	T	C	0/0	1/1	1/1	1/1	1/1	1/1	1/1	1/1	1/1	1/1	1/1	1/1	./.	1/1	1/1	1/1	0/0	0/0	0/0	0/0	0/0
1B	1	4394387	G	A	0/0	1/1	1/1	1/1	1/1	1/1	1/1	1/1	1/1	1/1	1/1	1/1	./.	1/1	1/1	1/1	0/0	0/0	0/0	0/0	0/0
1B	1	4411220	A	G	0/0	1/1	1/1	1/1	1/1	1/1	1/1	1/1	1/1	1/1	1/1	1/1	1/1	1/1	1/1	1/1	0/0	0/0	0/0	0/0	0/0
1B	1	4411232	C	T	0/0	1/1	1/1	1/1	1/1	1/1	1/1	1/1	1/1	1/1	1/1	1/1	1/1	1/1	1/1	1/1	0/0	0/0	0/0	0/0	0/0
1B	1	4411265	G	A	0/0	1/1	1/1	1/1	1/1	1/1	1/1	1/1	1/1	1/1	1/1	1/1	1/1	1/1	1/1	1/1	0/0	0/0	0/0	0/0	0/0
1B	1	4411268	G	A	0/0	1/1	1/1	1/1	1/1	1/1	1/1	1/1	1/1	1/1	1/1	1/1	1/1	1/1	1/1	1/1	0/0	0/0	0/0	0/0	0/0
1B	1	4411271	G	A	0/0	1/1	1/1	1/1	1/1	1/1	1/1	1/1	1/1	1/1	1/1	1/1	1/1	1/1	1/1	1/1	0/0	0/0	0/0	0/0	0/0
1B	1	4411289	T	G	0/0	1/1	1/1	1/1	1/1	1/1	1/1	1/1	1/1	1/1	1/1	1/1	1/1	1/1	1/1	1/1	0/0	0/0	0/0	0/0	0/0
1B	1	4411367	C	T	0/0	1/1	1/1	1/1	1/1	1/1	1/1	1/1	1/1	1/1	./.	./.	1/1	1/1	1/1	./.	0/0	0/0	0/0	0/0	0/0
1B	1	4411373	G	T	0/0	1/1	1/1	1/1	1/1	1/1	1/1	1/1	1/1	1/1	./.	./.	1/1	1/1	1/1	./.	0/0	0/0	0/0	0/0	0/0
1B	1	4411380	G	A	0/0	1/1	1/1	1/1	1/1	1/1	1/1	1/1	1/1	1/1	./.	./.	1/1	1/1	1/1	./.	0/0	0/0	0/0	0/0	0/0
1B	1	4411384	T	C	0/0	1/1	1/1	1/1	1/1	1/1	1/1	1/1	1/1	1/1	./.	./.	1/1	1/1	1/1	./.	0/0	0/0	0/0	0/0	0/0
1B	1	4411385	G	A	0/0	1/1	1/1	1/1	1/1	1/1	1/1	1/1	1/1	1/1	./.	./.	1/1	1/1	1/1	./.	0/0	0/0	0/0	0/0	0/0
1B	1	4411462	C	A	0/0	1/1	1/1	1/1	./.	./.	./.	1/1	1/1	1/1	./.	./.	1/1	1/1	1/1	./.	0/0	0/0	0/0	0/0	0/0
1B	1	4954380	A	G	0/0	1/1	1/1	1/1	./.	./.	./.	1/1	1/1	1/1	./.	./.	1/1	1/1	1/1	./.	0/0	0/0	0/0	0/0	0/0
1B	1	5421575	T	C	0/0	1/1	1/1	1/1	1/1	1/1	1/1	1/1	1/1	1/1	./.	./.	./.	1/1	1/1	./.	0/0	0/0	0/0	0/0	0/0
1B	1	5421584	C	G	0/0	1/1	1/1	1/1	1/1	1/1	1/1	1/1	1/1	1/1	./.	./.	./.	1/1	1/1	./.	0/0	0/0	0/0	0/0	0/0
1B	1	5421614	A	G	0/0	1/1	1/1	1/1	1/1	1/1	1/1	1/1	1/1	1/1	./.	./.	./.	1/1	1/1	./.	0/0	0/0	0/0	0/0	0/0
1B	1	5421623	C	T	0/0	1/1	1/1	1/1	1/1	1/1	1/1	1/1	1/1	1/1	./.	./.	./.	1/1	1/1	./.	0/0	0/0	0/0	0/0	0/0
1B	1	5421628	A	T	0/0	1/1	1/1	1/1	1/1	1/1	1/1	1/1	1/1	1/1	./.	./.	./.	1/1	1/1	./.	0/0	0/0	0/0	0/0	0/0
1B	1	5421646	T	G	0/0	1/1	1/1	1/1	1/1	1/1	1/1	1/1	1/1	1/1	./.	./.	1/1	1/1	1/1	./.	0/0	0/0	0/0	0/0	0/0
1B	1	5461527	G	C	0/0	1/1	1/1	1/1	1/1	1/1	./.	1/1	1/1	1/1	1/1	1/1	1/1	1/1	1/1	1/1	./.	./.	./.	./.	./.
1B	1	5461533	A	G	0/0	1/1	1/1	1/1	1/1	1/1	./.	1/1	1/1	1/1	1/1	1/1	1/1	1/1	1/1	1/1	0/0	0/0	0/0	0/0	0/0
1B	1	5461538	T	C	0/0	1/1	1/1	1/1	1/1	1/1	./.	1/1	1/1	1/1	1/1	1/1	1/1	1/1	1/1	1/1	0/0	0/0	0/0	0/0	0/0
1B	1	5461547	T	G	0/0	1/1	1/1	1/1	1/1	1/1	./.	1/1	1/1	1/1	1/1	1/1	1/1	1/1	1/1	1/1	0/1	0/1	0/1	0/1	0/1
1B	1	5461550	A	C	0/0	1/1	1/1	1/1	1/1	1/1	./.	1/1	1/1	1/1	1/1	1/1	1/1	1/1	1/1	1/1	0/0	0/0	0/0	0/0	0/0
1B	1	5461555	A	G	0/0	1/1	1/1	1/1	1/1	1/1	./.	1/1	1/1	1/1	1/1	1/1	1/1	1/1	1/1	1/1	0/0	0/0	0/0	0/0	0/0
1B	1	5461577	A	G	0/0	1/1	1/1	1/1	1/1	1/1	./.	1/1	1/1	1/1	1/1	1/1	1/1	1/1	1/1	1/1	0/0	0/0	0/0	0/0	0/0
1B	1	5461580	T	G	0/0	1/1	1/1	1/1	1/1	1/1	./.	1/1	1/1	1/1	1/1	1/1	1/1	1/1	1/1	1/1	0/0	0/0	0/0	0/0	0/0
1B	1	5461582	T	C	0/0	1/1	1/1	1/1	1/1	1/1	./.	1/1	1/1	1/1	1/1	1/1	1/1	1/1	1/1	1/1	0/0	0/0	0/0	0/0	0/0
1B	1	5461586	G	A	0/0	1/1	1/1	1/1	1/1	1/1	./.	1/1	1/1	1/1	1/1	1/1	1/1	1/1	1/1	1/1	0/0	0/0	0/0	0/0	0/0
1B	1	5461596	T	C	0/0	1/1	1/1	1/1	1/1	1/1	./.	1/1	1/1	1/1	1/1	1/1	1/1	1/1	1/1	1/1	0/0	0/0	0/0	0/0	0/0
1B	1	5461598	T	C	0/0	1/1	1/1	1/1	1/1	1/1	./.	1/1	1/1	1/1	1/1	1/1	1/1	1/1	1/1	1/1	0/0	0/0	0/0	0/0	0/0
1B	1	5461602	C	T	0/0	1/1	1/1	1/1	1/1	1/1	./.	1/1	1/1	1/1	1/1	1/1	1/1	1/1	1/1	1/1	0/0	0/0	0/0	0/0	0/0
1B	1	5461609	T	C	0/0	1/1	1/1	1/1	1/1	1/1	./.	1/1	1/1	1/1	1/1	1/1	1/1	1/1	1/1	1/1	0/0	0/0	0/0	0/0	0/0
1B	1	5461613	T	C	0/0	1/1	1/1	1/1	1/1	1/1	./.	1/1	1/1	1/1	1/1	1/1	1/1	1/1	1/1	1/1	0/0	0/0	0/0	0/0	0/0
1B	1	5461649	T	C	0/0	1/1	1/1	1/1	./.	./.	./.	1/1	1/1	1/1	1/1	1/1	1/1	1/1	1/1	1/1	0/0	0/0	0/0	0/0	0/0
1B	1	5461656	T	C	0/0	1/1	1/1	1/1	./.	./.	./.	1/1	1/1	1/1	./.	./.	./.	1/1	1/1	./.	0/0	0/0	0/0	0/0	0/0
1B	1	5612464	A	C	0/0	1/1	1/1	1/1	1/1	1/1	1/1	1/1	1/1	1/1	1/1	1/1	1/1	1/1	1/1	1/1	0/0	0/0	0/0	0/0	0/0
1B	1	5612466	C	T	0/0	1/1	1/1	1/1	1/1	1/1	1/1	1/1	1/1	1/1	1/1	1/1	1/1	1/1	1/1	1/1	0/0	0/0	0/0	0/0	0/0
1B	1	5612470	A	C	0/0	1/1	1/1	1/1	1/1	1/1	1/1	1/1	1/1	1/1	1/1	1/1	1/1	1/1	1/1	1/1	0/0	0/0	0/0	0/0	0/0
1B	1	5614561	C	T	0/0	1/1	1/1	1/1	1/1	1/1	1/1	1/1	1/1	1/1	./.	./.	./.	1/1	1/1	./.	0/0	0/0	0/0	0/0	0/0
1B	1	5614605	A	C	0/0	1/1	1/1	1/1	1/1	1/1	1/1	1/1	1/1	1/1	1/1	1/1	1/1	1/1	1/1	1/1	0/0	0/0	0/0	0/0	0/0
1B	1	5614637	C	G	0/0	1/1	1/1	1/1	1/1	1/1	1/1	1/1	1/1	1/1	1/1	1/1	1/1	1/1	1/1	1/1	0/0	0/0	0/0	0/0	0/0
1B	1	5614640	A	G	0/0	1/1	1/1	1/1	1/1	1/1	1/1	1/1	1/1	1/1	1/1	1/1	1/1	1/1	1/1	1/1	0/0	0/0	0/0	0/0	0/0
1B	1	5614659	T	C	0/0	1/1	1/1	1/1	1/1	1/1	1/1	1/1	1/1	1/1	1/1	1/1	1/1	1/1	1/1	1/1	0/0	0/0	0/0	0/0	0/0
1B	1	5614759	G	A	0/0	1/1	1/1	1/1	1/1	1/1	1/1	1/1	1/1	1/1	./.	./.	1/1	1/1	1/1	./.	0/0	0/0	0/0	0/0	0/0
1B	1	5614762	C	G	0/0	1/1	1/1	1/1	1/1	1/1	1/1	1/1	1/1	1/1	./.	./.	1/1	1/1	1/1	./.	0/0	0/0	0/0	0/0	0/0
1B	1	5614773	G	A	0/0	1/1	1/1	1/1	./.	./.	1/1	1/1	1/1	1/1	./.	./.	./.	1/1	1/1	./.	0/0	0/0	0/0	0/0	0/0
1B	1	6212952	G	T	0/0	1/1	1/1	1/1	1/1	1/1	1/1	1/1	1/1	1/1	1/1	1/1	1/1	1/1	1/1	1/1	0/0	0/0	0/0	0/0	0/0
1B	1	6212953	T	A	0/0	1/1	1/1	1/1	1/1	1/1	1/1	1/1	1/1	1/1	1/1	1/1	1/1	1/1	1/1	1/1	0/0	0/0	0/0	0/0	0/0
1B	1	6212960	T	C	0/0	1/1	1/1	1/1	1/1	1/1	1/1	1/1	1/1	1/1	1/1	1/1	1/1	1/1	1/1	1/1	0/0	0/0	0/0	0/0	0/0
1B	1	6212962	G	C	0/0	1/1	1/1	1/1	1/1	1/1	1/1	1/1	1/1	1/1	1/1	1/1	1/1	1/1	1/1	1/1	0/0	0/0	0/0	0/0	0/0
1B	1	6212979	T	C	0/0	1/1	1/1	1/1	1/1	1/1	1/1	1/1	1/1	1/1	1/1	1/1	1/1	1/1	1/1	1/1	0/0	0/0	0/0	0/0	0/0
1B	1	6212981	G	A	0/0	1/1	1/1	1/1	1/1	1/1	1/1	1/1	1/1	1/1	1/1	1/1	1/1	1/1	1/1	1/1	0/0	0/0	0/0	0/0	0/0
1B	1	6212992	T	C	0/0	1/1	1/1	1/1	1/1	1/1	1/1	1/1	1/1	1/1	1/1	1/1	1/1	1/1	1/1	1/1	0/0	0/0	0/0	0/0	0/0
1B	1	6213026	C	T	0/0	1/1	1/1	1/1	1/1	1/1	1/1	1/1	1/1	1/1	1/1	1/1	1/1	1/1	1/1	1/1	0/0	0/0	0/0	0/0	0/0
1B	1	6213051	A	G	0/0	1/1	1/1	1/1	1/1	1/1	1/1	1/1	1/1	1/1	1/1	1/1	1/1	1/1	1/1	1/1	0/0	0/0	0/0	0/0	0/0
1B	1	6213084	A	G	0/0	1/1	1/1	1/1	1/1	1/1	1/1	1/1	1/1	1/1	1/1	1/1	1/1	1/1	1/1	1/1	0/0	0/0	0/0	0/0	0/0
1B	1	6213096	G	A	0/0	1/1	1/1	1/1	1/1	1/1	1/1	1/1	1/1	1/1	1/1	1/1	1/1	1/1	1/1	1/1	0/0	0/0	0/0	0/0	0/0
1B	1	6213102	T	C	0/0	1/1	1/1	1/1	1/1	1/1	1/1	1/1	1/1	1/1	1/1	1/1	1/1	1/1	1/1	1/1	0/0	0/0	0/0	0/0	0/0
1B	1	6213189	A	G	0/0	1/1	1/1	1/1	1/1	1/1	1/1	1/1	1/1	1/1	1/1	1/1	1/1	1/1	1/1	1/1	0/0	0/0	0/0	0/0	0/0
1B	1	6213239	T	C	0/0	1/1	1/1	1/1	1/1	1/1	1/1	1/1	1/1	1/1	./.	./.	1/1	1/1	1/1	./.	0/0	0/0	0/0	0/0	0/0
1B	1	6213252	T	C	0/0	1/1	1/1	1/1	1/1	1/1	1/1	1/1	1/1	1/1	./.	./.	1/1	1/1	1/1	./.	0/0	0/0	0/0	0/0	0/0
1B	1	6215446	C	T	0/0	1/1	1/1	1/1	1/1	1/1	1/1	1/1	1/1	1/1	1/1	1/1	1/1	1/1	1/1	1/1	0/0	0/0	0/0	0/0	0/0
1B	1	6215451	G	A	0/0	1/1	1/1	1/1	1/1	1/1	1/1	1/1	1/1	1/1	1/1	1/1	1/1	1/1	1/1	1/1	0/0	0/0	0/0	0/0	0/0
1B	1	6215463	G	A	0/0	1/1	1/1	1/1	1/1	1/1	1/1	1/1	1/1	1/1	1/1	1/1	1/1	1/1	1/1	1/1	0/0	0/0	0/0	0/0	0/0
1B	1	6215465	A	T	0/0	1/1	1/1	1/1	1/1	1/1	1/1	1/1	1/1	1/1	1/1	1/1	1/1	1/1	1/1	1/1	0/0	0/0	0/0	0/0	0/0
1B	1	6215471	T	G	0/0	1/1	1/1	1/1	1/1	1/1	1/1	1/1	1/1	1/1	1/1	1/1	1/1	1/1	1/1	1/1	0/0	0/0	0/0	0/0	0/0
1B	1	6215533	T	G	0/0	1/1	1/1	1/1	1/1	1/1	1/1	1/1	1/1	1/1	1/1	1/1	1/1	1/1	1/1	1/1	0/0	0/0	0/0	0/0	0/0
1B	1	6215535	A	G	0/0	1/1	1/1	1/1	1/1	1/1	1/1	1/1	1/1	1/1	1/1	1/1	1/1	1/1	1/1	1/1	0/0	0/0	0/0	0/0	0/0
1B	1	6215566	G	T	0/0	1/1	1/1	1/1	1/1	1/1	1/1	1/1	1/1	1/1	1/1	1/1	1/1	1/1	1/1	1/1	0/0	0/0	0/0	0/0	0/0
1B	1	6215572	C	A	0/0	1/1	1/1	1/1	1/1	1/1	1/1	1/1	1/1	1/1	1/1	1/1	1/1	1/1	1/1	1/1	0/0	0/0	0/0	0/0	0/0
1B	1	6215584	A	C	0/0	1/1	1/1	1/1	1/1	1/1	1/1	1/1	1/1	1/1	./.	./.	1/1	1/1	1/1	./.	0/0	0/0	0/0	0/0	0/0
1B	1	6215585	T	G	0/0	1/1	1/1	1/1	1/1	1/1	1/1	1/1	1/1	1/1	./.	./.	1/1	1/1	1/1	./.	0/0	0/0	0/0	0/0	0/0
1B	1	6215602	C	T	0/0	1/1	1/1	1/1	1/1	1/1	1/1	1/1	1/1	1/1	./.	./.	1/1	1/1	1/1	./.	0/0	0/0	0/0	0/0	0/0
1B	1	6437752	C	T	0/0	1/1	1/1	1/1	1/1	1/1	1/1	1/1	1/1	1/1	1/1	1/1	./.	1/1	1/1	1/1	0/0	0/0	0/0	0/0	0/0
1B	1	6438039	T	G	0/0	1/1	1/1	1/1	1/1	1/1	1/1	1/1	1/1	1/1	./.	./.	./.	1/1	1/1	./.	0/0	0/0	0/0	0/0	0/0
1B	1	6700011	G	A	0/0	1/1	1/1	1/1	1/1	1/1	./.	1/1	1/1	1/1	./.	./.	./.	1/1	1/1	./.	0/0	0/0	0/0	0/0	0/0
1B	1	6700021	T	A	0/0	1/1	1/1	1/1	1/1	1/1	./.	1/1	1/1	1/1	./.	./.	./.	1/1	1/1	./.	0/0	0/0	0/0	0/0	0/0
1B	1	6700091	C	G	0/0	1/1	1/1	1/1	1/1	1/1	./.	1/1	1/1	1/1	./.	./.	./.	1/1	1/1	./.	0/0	0/0	0/0	0/0	0/0
1B	1	6700101	G	A	0/0	1/1	1/1	1/1	1/1	1/1	./.	1/1	1/1	1/1	./.	./.	./.	1/1	1/1	./.	0/0	0/0	0/0	0/0	0/0
1B	1	6925436	T	C	0/0	1/1	1/1	1/1	1/1	1/1	1/1	1/1	1/1	1/1	1/1	1/1	1/1	1/1	1/1	1/1	0/0	0/0	0/0	0/0	0/0
1B	1	6925472	G	T	0/0	1/1	1/1	1/1	1/1	1/1	1/1	1/1	1/1	1/1	1/1	1/1	1/1	1/1	1/1	1/1	0/0	0/0	0/0	0/0	0/0
1B	1	6925489	G	A	0/0	1/1	1/1	1/1	1/1	1/1	1/1	1/1	1/1	1/1	1/1	1/1	1/1	1/1	1/1	1/1	0/0	0/0	0/0	0/0	0/0
1B	1	6925502	C	T	0/0	1/1	1/1	1/1	1/1	1/1	1/1	1/1	1/1	1/1	1/1	1/1	1/1	1/1	1/1	1/1	0/0	0/0	0/0	0/0	0/0
1B	1	6925532	C	T	0/0	1/1	1/1	1/1	1/1	1/1	1/1	1/1	1/1	1/1	1/1	1/1	1/1	1/1	1/1	1/1	0/0	0/0	0/0	0/0	0/0
1B	1	6925572	C	T	0/0	1/1	1/1	1/1	1/1	1/1	1/1	1/1	1/1	1/1	1/1	1/1	1/1	1/1	1/1	1/1	0/0	0/0	0/0	0/0	0/0
1B	1	6925574	T	G	0/0	1/1	1/1	1/1	1/1	1/1	1/1	1/1	1/1	1/1	1/1	1/1	1/1	1/1	1/1	1/1	0/0	0/0	0/0	0/0	0/0
1B	1	6925628	T	C	0/0	1/1	1/1	1/1	1/1	1/1	1/1	1/1	1/1	1/1	1/1	1/1	1/1	1/1	1/1	1/1	0/0	0/0	0/0	0/0	0/0
1B	1	6925656	A	G	0/0	1/1	1/1	1/1	1/1	1/1	1/1	1/1	1/1	1/1	1/1	1/1	1/1	1/1	1/1	1/1	0/0	0/0	0/0	0/0	0/0
1B	1	6925685	C	G	0/0	1/1	1/1	1/1	1/1	1/1	1/1	1/1	1/1	1/1	1/1	1/1	1/1	1/1	1/1	1/1	0/0	0/0	0/0	0/0	0/0
1B	1	6925687	A	G	0/0	1/1	1/1	1/1	1/1	1/1	1/1	1/1	1/1	1/1	1/1	1/1	1/1	1/1	1/1	1/1	0/0	0/0	0/0	0/0	0/0
1B	1	6925707	G	A	0/0	1/1	1/1	1/1	1/1	1/1	1/1	1/1	1/1	1/1	1/1	1/1	./.	1/1	1/1	1/1	0/0	0/0	0/0	0/0	0/0
1B	1	6925711	C	G	0/0	1/1	1/1	1/1	1/1	1/1	1/1	1/1	1/1	1/1	1/1	1/1	./.	1/1	1/1	1/1	0/0	0/0	0/0	0/0	0/0
1B	1	6925731	T	C	0/0	1/1	1/1	1/1	1/1	1/1	1/1	1/1	1/1	1/1	1/1	1/1	./.	1/1	1/1	1/1	0/0	0/0	0/0	0/0	0/0
1B	1	6936949	C	T	0/0	1/1	1/1	1/1	1/1	1/1	1/1	1/1	1/1	1/1	1/1	1/1	1/1	1/1	1/1	1/1	0/0	0/0	0/0	0/0	0/0
1B	1	6936971	C	T	0/0	1/1	1/1	1/1	1/1	1/1	1/1	1/1	1/1	1/1	1/1	1/1	1/1	1/1	1/1	1/1	0/0	0/0	0/0	0/0	0/0
1B	1	6936987	T	C	0/0	1/1	1/1	1/1	1/1	1/1	1/1	1/1	1/1	1/1	1/1	1/1	1/1	1/1	1/1	1/1	0/0	0/0	0/0	0/0	0/0
1B	1	6937072	G	A	0/0	1/1	1/1	1/1	1/1	1/1	1/1	1/1	1/1	1/1	1/1	1/1	1/1	1/1	1/1	1/1	0/0	0/0	0/0	0/0	0/0
1B	1	6937080	A	C	0/0	1/1	1/1	1/1	1/1	1/1	1/1	1/1	1/1	1/1	1/1	1/1	1/1	1/1	1/1	1/1	0/0	0/0	0/0	0/0	0/0
1B	1	7525936	G	A	0/0	1/1	1/1	1/1	./.	./.	1/1	1/1	1/1	1/1	1/1	1/1	./.	1/1	1/1	1/1	./.	./.	./.	./.	./.
1B	1	7525947	C	T	0/0	1/1	1/1	1/1	./.	./.	1/1	1/1	1/1	1/1	1/1	1/1	./.	1/1	1/1	1/1	./.	./.	./.	./.	./.
1B	1	7525950	T	A	0/0	1/1	1/1	1/1	./.	./.	1/1	1/1	1/1	1/1	1/1	1/1	./.	1/1	1/1	1/1	./.	./.	./.	./.	./.
1B	1	7525958	C	T	0/0	1/1	1/1	1/1	./.	./.	1/1	1/1	1/1	1/1	1/1	1/1	./.	1/1	1/1	1/1	./.	./.	./.	./.	./.
1B	1	8778275	A	T	0/0	1/1	1/1	1/1	1/1	1/1	1/1	1/1	1/1	1/1	./.	./.	1/1	1/1	1/1	./.	./.	./.	./.	./.	./.
1B	1	8778301	G	A	0/0	1/1	1/1	1/1	1/1	1/1	1/1	1/1	1/1	1/1	./.	./.	1/1	1/1	1/1	./.	./.	./.	./.	./.	./.
1B	1	8778305	T	C	0/0	1/1	1/1	1/1	1/1	1/1	1/1	1/1	1/1	1/1	./.	./.	1/1	1/1	1/1	./.	./.	./.	./.	./.	./.
1B	1	8778439	G	A	0/0	1/1	1/1	1/1	1/1	1/1	1/1	1/1	1/1	1/1	./.	./.	1/1	1/1	1/1	./.	./.	./.	./.	./.	./.
1B	1	8780207	C	T	0/0	1/1	1/1	1/1	1/1	1/1	1/1	1/1	1/1	1/1	1/1	1/1	1/1	1/1	1/1	1/1	./.	./.	./.	./.	./.
1B	1	8780219	A	G	0/0	1/1	1/1	1/1	1/1	1/1	1/1	1/1	1/1	1/1	./.	./.	1/1	1/1	1/1	./.	./.	./.	./.	./.	./.
1B	1	8780282	T	A	0/0	1/1	1/1	1/1	1/1	1/1	1/1	1/1	1/1	1/1	./.	./.	1/1	1/1	1/1	./.	./.	./.	./.	./.	./.
1B	1	8780288	C	T	0/0	1/1	1/1	1/1	1/1	1/1	1/1	1/1	1/1	1/1	./.	./.	1/1	1/1	1/1	./.	./.	./.	./.	./.	./.
1B	1	8780301	C	T	0/0	1/1	1/1	1/1	1/1	1/1	1/1	1/1	1/1	1/1	./.	./.	1/1	1/1	1/1	./.	./.	./.	./.	./.	./.
1B	1	8780327	C	T	0/0	1/1	1/1	1/1	1/1	1/1	1/1	1/1	1/1	1/1	./.	./.	1/1	1/1	1/1	./.	./.	./.	./.	./.	./.
1B	1	8780357	C	T	0/0	1/1	1/1	1/1	1/1	1/1	1/1	1/1	1/1	1/1	./.	./.	1/1	1/1	1/1	./.	./.	./.	./.	./.	./.
1B	1	8786785	G	A	0/0	1/1	1/1	1/1	1/1	1/1	1/1	1/1	1/1	1/1	1/1	1/1	1/1	1/1	1/1	1/1	0/0	0/0	0/0	0/0	0/0
1B	1	8786896	C	T	0/0	1/1	1/1	1/1	./.	./.	1/1	1/1	1/1	1/1	./.	./.	1/1	1/1	1/1	./.	0/0	0/0	0/0	0/0	0/0
1B	1	8786919	T	C	0/0	1/1	1/1	1/1	1/1	1/1	1/1	1/1	1/1	1/1	./.	./.	1/1	1/1	1/1	./.	0/0	0/0	0/0	0/0	0/0
1B	1	8792163	C	A	0/0	1/1	1/1	1/1	0/0	0/0	1/1	1/1	1/1	1/1	0/0	0/0	0/0	1/1	1/1	0/0	0/0	0/0	0/0	0/0	0/0
1B	1	9183511	G	A	0/0	1/1	1/1	1/1	1/1	1/1	./.	1/1	1/1	1/1	./.	./.	./.	1/1	1/1	./.	0/0	0/0	0/0	0/0	0/0
1B	1	9183556	C	G	0/0	1/1	1/1	1/1	1/1	1/1	./.	1/1	1/1	1/1	./.	./.	./.	1/1	1/1	./.	0/0	0/0	0/0	0/0	0/0
1B	1	9221580	G	A	0/0	1/1	1/1	1/1	1/1	1/1	./.	1/1	1/1	1/1	1/1	1/1	1/1	1/1	1/1	1/1	0/0	0/0	0/0	0/0	0/0
1B	1	9221619	C	G	0/0	1/1	1/1	1/1	1/1	1/1	./.	1/1	1/1	1/1	1/1	1/1	1/1	1/1	1/1	1/1	0/0	0/0	0/0	0/0	0/0
1B	1	9221631	G	C	0/0	1/1	1/1	1/1	1/1	1/1	./.	1/1	1/1	1/1	1/1	1/1	1/1	1/1	1/1	1/1	0/0	0/0	0/0	0/0	0/0
1B	1	9221640	A	G	0/0	1/1	1/1	1/1	1/1	1/1	./.	1/1	1/1	1/1	1/1	1/1	1/1	1/1	1/1	1/1	0/0	0/0	0/0	0/0	0/0
1B	1	9221643	C	T	0/0	1/1	1/1	1/1	1/1	1/1	./.	1/1	1/1	1/1	1/1	1/1	1/1	1/1	1/1	1/1	0/0	0/0	0/0	0/0	0/0
1B	1	9221658	T	C	0/0	1/1	1/1	1/1	1/1	1/1	./.	1/1	1/1	1/1	1/1	1/1	1/1	1/1	1/1	1/1	0/0	0/0	0/0	0/0	0/0
1B	1	9221680	C	T	0/0	1/1	1/1	1/1	1/1	1/1	./.	1/1	1/1	1/1	1/1	1/1	1/1	1/1	1/1	1/1	0/0	0/0	0/0	0/0	0/0
1B	1	9221684	C	T	0/0	1/1	1/1	1/1	1/1	1/1	./.	1/1	1/1	1/1	1/1	1/1	1/1	1/1	1/1	1/1	0/0	0/0	0/0	0/0	0/0
1B	1	9221709	G	A	0/0	1/1	1/1	1/1	1/1	1/1	1/1	1/1	1/1	1/1	1/1	1/1	1/1	1/1	1/1	1/1	0/0	0/0	0/0	0/0	0/0
1B	1	9221713	C	T	0/0	1/1	1/1	1/1	1/1	1/1	1/1	1/1	1/1	1/1	1/1	1/1	1/1	1/1	1/1	1/1	0/0	0/0	0/0	0/0	0/0
1B	1	9296704	G	A	0/0	1/1	1/1	1/1	1/1	1/1	1/1	1/1	1/1	1/1	./.	./.	1/1	1/1	1/1	./.	0/0	0/0	0/0	0/0	0/0
1B	1	9437744	A	G	0/0	1/1	1/1	1/1	1/1	1/1	1/1	1/1	1/1	1/1	1/1	1/1	1/1	1/1	1/1	1/1	0/0	0/0	0/0	0/0	0/0
1B	1	9437783	A	G	0/0	1/1	1/1	1/1	1/1	1/1	1/1	1/1	1/1	1/1	1/1	1/1	1/1	1/1	1/1	1/1	0/0	0/0	0/0	0/0	0/0
1B	1	9437798	T	G	0/0	1/1	1/1	1/1	1/1	1/1	1/1	1/1	1/1	1/1	1/1	1/1	1/1	1/1	1/1	1/1	0/0	0/0	0/0	0/0	0/0
1B	1	9437828	T	C	0/0	1/1	1/1	1/1	1/1	1/1	1/1	1/1	1/1	1/1	1/1	1/1	1/1	1/1	1/1	1/1	0/0	0/0	0/0	0/0	0/0
1B	1	9437875	T	C	0/0	1/1	1/1	1/1	1/1	1/1	1/1	1/1	1/1	1/1	1/1	1/1	1/1	1/1	1/1	1/1	0/0	0/0	0/0	0/0	0/0
1B	1	9593848	C	T	0/0	1/1	1/1	1/1	./.	./.	1/1	1/1	1/1	1/1	1/1	1/1	1/1	1/1	1/1	1/1	0/0	0/0	0/0	0/0	0/0
1B	1	9593855	A	G	0/0	1/1	1/1	1/1	./.	./.	1/1	1/1	1/1	1/1	1/1	1/1	1/1	1/1	1/1	1/1	0/0	0/0	0/0	0/0	0/0
1B	1	9600316	T	A	0/0	1/1	1/1	1/1	1/1	1/1	1/1	1/1	1/1	1/1	./.	./.	1/1	1/1	1/1	./.	0/0	0/0	0/0	0/0	0/0
1B	1	9600387	A	T	0/0	1/1	1/1	1/1	1/1	1/1	1/1	1/1	1/1	1/1	1/1	1/1	1/1	1/1	1/1	1/1	./.	./.	./.	./.	./.
1B	1	9600412	G	A	0/0	1/1	1/1	1/1	1/1	1/1	1/1	1/1	1/1	1/1	1/1	1/1	1/1	1/1	1/1	1/1	./.	./.	./.	./.	./.
1B	1	9600490	T	C	0/0	1/1	1/1	1/1	./.	./.	./.	1/1	1/1	1/1	./.	./.	1/1	1/1	1/1	./.	./.	./.	./.	./.	./.
1B	1	9600502	C	T	0/0	1/1	1/1	1/1	./.	./.	./.	1/1	1/1	1/1	./.	./.	1/1	1/1	1/1	./.	0/0	0/0	0/0	0/0	0/0
1B	1	9612386	G	C	0/0	1/1	1/1	1/1	1/1	1/1	1/1	1/1	1/1	1/1	1/1	1/1	1/1	1/1	1/1	1/1	0/0	0/0	0/0	0/0	0/0
1B	1	9612402	C	T	0/0	1/1	1/1	1/1	1/1	1/1	1/1	1/1	1/1	1/1	1/1	1/1	1/1	1/1	1/1	1/1	0/0	0/0	0/0	0/0	0/0
1B	1	9612404	T	G	0/0	1/1	1/1	1/1	1/1	1/1	1/1	1/1	1/1	1/1	1/1	1/1	1/1	1/1	1/1	1/1	0/0	0/0	0/0	0/0	0/0
1B	1	9612414	G	A	0/0	1/1	1/1	1/1	1/1	1/1	1/1	1/1	1/1	1/1	1/1	1/1	1/1	1/1	1/1	1/1	0/0	0/0	0/0	0/0	0/0
1B	1	9612445	C	G	0/0	1/1	1/1	1/1	1/1	1/1	1/1	1/1	1/1	1/1	1/1	1/1	1/1	1/1	1/1	1/1	0/0	0/0	0/0	0/0	0/0
1B	1	9612447	C	A	0/0	1/1	1/1	1/1	1/1	1/1	1/1	1/1	1/1	1/1	1/1	1/1	1/1	1/1	1/1	1/1	0/0	0/0	0/0	0/0	0/0
1B	1	9612452	A	C	0/0	1/1	1/1	1/1	1/1	1/1	1/1	1/1	1/1	1/1	1/1	1/1	1/1	1/1	1/1	1/1	0/0	0/0	0/0	0/0	0/0
1B	1	9612468	T	C	0/0	1/1	1/1	1/1	1/1	1/1	./.	1/1	1/1	1/1	1/1	1/1	1/1	1/1	1/1	1/1	0/0	0/0	0/0	0/0	0/0
1B	1	9612492	T	C	0/0	1/1	1/1	1/1	./.	./.	./.	1/1	1/1	1/1	1/1	1/1	1/1	1/1	1/1	1/1	0/0	0/0	0/0	0/0	0/0
1B	1	9612497	T	C	0/0	1/1	1/1	1/1	./.	./.	./.	1/1	1/1	1/1	1/1	1/1	1/1	1/1	1/1	1/1	./.	./.	./.	./.	./.
1B	1	9612498	G	A	0/0	1/1	1/1	1/1	./.	./.	./.	1/1	1/1	1/1	1/1	1/1	1/1	1/1	1/1	1/1	./.	./.	./.	./.	./.
1B	1	9612501	C	T	0/0	1/1	1/1	1/1	./.	./.	./.	1/1	1/1	1/1	1/1	1/1	1/1	1/1	1/1	1/1	0/0	0/0	0/0	0/0	0/0
1B	1	9612503	G	C	0/0	1/1	1/1	1/1	./.	./.	./.	1/1	1/1	1/1	1/1	1/1	1/1	1/1	1/1	1/1	0/0	0/0	0/0	0/0	0/0
1B	1	9790547	A	G	0/0	1/1	1/1	1/1	1/1	1/1	1/1	1/1	1/1	1/1	1/1	1/1	1/1	1/1	1/1	1/1	0/0	0/0	0/0	0/0	0/0
1B	1	9790586	A	G	0/0	1/1	1/1	1/1	1/1	1/1	1/1	1/1	1/1	1/1	1/1	1/1	1/1	1/1	1/1	1/1	0/0	0/0	0/0	0/0	0/0
1B	1	9790605	A	G	0/0	1/1	1/1	1/1	1/1	1/1	1/1	1/1	1/1	1/1	1/1	1/1	1/1	1/1	1/1	1/1	0/0	0/0	0/0	0/0	0/0
1B	1	9790631	C	A	0/0	1/1	1/1	1/1	1/1	1/1	1/1	1/1	1/1	1/1	1/1	1/1	1/1	1/1	1/1	1/1	0/0	0/0	0/0	0/0	0/0
1B	1	9790658	A	G	0/0	1/1	1/1	1/1	1/1	1/1	1/1	1/1	1/1	1/1	1/1	1/1	1/1	1/1	1/1	1/1	0/0	0/0	0/0	0/0	0/0
1B	1	9790684	C	G	0/0	1/1	1/1	1/1	1/1	1/1	1/1	1/1	1/1	1/1	./.	./.	1/1	1/1	1/1	./.	0/0	0/0	0/0	0/0	0/0
1B	1	9918236	T	C	0/0	1/1	1/1	1/1	./.	./.	1/1	1/1	1/1	1/1	./.	./.	./.	1/1	1/1	./.	0/0	0/0	0/0	0/0	0/0
1B	1	9918242	C	G	0/0	1/1	1/1	1/1	./.	./.	1/1	1/1	1/1	1/1	./.	./.	./.	1/1	1/1	./.	0/0	0/0	0/0	0/0	0/0
1B	1	9918264	T	C	0/0	1/1	1/1	1/1	./.	./.	1/1	1/1	1/1	1/1	./.	./.	./.	1/1	1/1	./.	0/1	0/1	0/1	0/1	0/1
1B	1	9918271	C	T	0/0	1/1	1/1	1/1	./.	./.	1/1	1/1	1/1	1/1	./.	./.	./.	1/1	1/1	./.	0/1	0/1	0/1	0/1	0/1
1B	1	9918276	C	T	0/0	1/1	1/1	1/1	./.	./.	1/1	1/1	1/1	1/1	./.	./.	./.	1/1	1/1	./.	0/1	0/1	0/1	0/1	0/1
1B	1	9918287	A	G	0/0	1/1	1/1	1/1	./.	./.	./.	1/1	1/1	1/1	./.	./.	./.	1/1	1/1	./.	0/1	0/1	0/1	0/1	0/1
1B	1	9918421	G	A	0/0	1/1	1/1	1/1	./.	./.	./.	1/1	1/1	1/1	./.	./.	./.	1/1	1/1	./.	0/1	0/1	0/1	0/1	0/1
1B	1	10094091	C	G	0/0	1/1	1/1	1/1	1/1	1/1	1/1	1/1	1/1	1/1	1/1	1/1	1/1	1/1	1/1	1/1	0/1	0/1	0/1	0/1	0/1
1B	1	10094105	G	A	0/0	1/1	1/1	1/1	1/1	1/1	1/1	1/1	1/1	1/1	1/1	1/1	1/1	1/1	1/1	1/1	0/1	0/1	0/1	0/1	0/1
1B	1	10094125	C	T	0/0	1/1	1/1	1/1	1/1	1/1	1/1	1/1	1/1	1/1	1/1	1/1	1/1	1/1	1/1	1/1	0/1	0/1	0/1	0/1	0/1
1B	1	10094126	A	C	0/0	1/1	1/1	1/1	1/1	1/1	1/1	1/1	1/1	1/1	1/1	1/1	1/1	1/1	1/1	1/1	0/1	0/1	0/1	0/1	0/1
1B	1	10094134	T	C	0/0	1/1	1/1	1/1	1/1	1/1	1/1	1/1	1/1	1/1	1/1	1/1	1/1	1/1	1/1	1/1	0/0	0/0	0/0	0/0	0/0
1B	1	10094162	C	G	0/0	1/1	1/1	1/1	1/1	1/1	1/1	1/1	1/1	1/1	1/1	1/1	1/1	1/1	1/1	1/1	0/0	0/0	0/0	0/0	0/0
1B	1	10094163	A	G	0/0	1/1	1/1	1/1	1/1	1/1	1/1	1/1	1/1	1/1	1/1	1/1	1/1	1/1	1/1	1/1	0/0	0/0	0/0	0/0	0/0
1B	1	10094170	C	G	0/0	1/1	1/1	1/1	1/1	1/1	1/1	1/1	1/1	1/1	1/1	1/1	1/1	1/1	1/1	1/1	0/0	0/0	0/0	0/0	0/0
1B	1	10094176	G	A	0/0	1/1	1/1	1/1	1/1	1/1	1/1	1/1	1/1	1/1	1/1	1/1	1/1	1/1	1/1	1/1	0/0	0/0	0/0	0/0	0/0
1B	1	10094179	A	G	0/0	1/1	1/1	1/1	1/1	1/1	1/1	1/1	1/1	1/1	1/1	1/1	1/1	1/1	1/1	1/1	0/0	0/0	0/0	0/0	0/0
1B	1	10094191	C	T	0/0	1/1	1/1	1/1	1/1	1/1	1/1	1/1	1/1	1/1	1/1	1/1	1/1	1/1	1/1	1/1	0/0	0/0	0/0	0/0	0/0
1B	1	10094246	A	G	0/0	1/1	1/1	1/1	1/1	1/1	1/1	1/1	1/1	1/1	1/1	1/1	1/1	1/1	1/1	1/1	0/0	0/0	0/0	0/0	0/0
1B	1	10094257	C	G	0/0	1/1	1/1	1/1	1/1	1/1	1/1	1/1	1/1	1/1	1/1	1/1	1/1	1/1	1/1	1/1	0/0	0/0	0/0	0/0	0/0
1B	1	10094260	C	G	0/0	1/1	1/1	1/1	1/1	1/1	1/1	1/1	1/1	1/1	1/1	1/1	1/1	1/1	1/1	1/1	0/0	0/0	0/0	0/0	0/0
1B	1	10094262	A	G	0/0	1/1	1/1	1/1	1/1	1/1	1/1	1/1	1/1	1/1	1/1	1/1	1/1	1/1	1/1	1/1	0/0	0/0	0/0	0/0	0/0
1B	1	10094263	T	G	0/0	1/1	1/1	1/1	1/1	1/1	1/1	1/1	1/1	1/1	1/1	1/1	1/1	1/1	1/1	1/1	0/0	0/0	0/0	0/0	0/0
1B	1	10094267	T	C	0/0	1/1	1/1	1/1	1/1	1/1	1/1	1/1	1/1	1/1	1/1	1/1	1/1	1/1	1/1	1/1	0/0	0/0	0/0	0/0	0/0
1B	1	10094273	C	G	0/0	1/1	1/1	1/1	1/1	1/1	1/1	1/1	1/1	1/1	1/1	1/1	1/1	1/1	1/1	1/1	0/0	0/0	0/0	0/0	0/0
1B	1	10094325	A	T	0/0	1/1	1/1	1/1	1/1	1/1	1/1	1/1	1/1	1/1	1/1	1/1	1/1	1/1	1/1	1/1	0/0	0/0	0/0	0/0	0/0
1B	1	10094329	T	C	0/0	1/1	1/1	1/1	1/1	1/1	1/1	1/1	1/1	1/1	1/1	1/1	1/1	1/1	1/1	1/1	0/0	0/0	0/0	0/0	0/0
1B	1	10094351	G	C	0/0	1/1	1/1	1/1	1/1	1/1	1/1	1/1	1/1	1/1	1/1	1/1	1/1	1/1	1/1	1/1	0/0	0/0	0/0	0/0	0/0
1B	1	10094353	C	G	0/0	1/1	1/1	1/1	1/1	1/1	1/1	1/1	1/1	1/1	1/1	1/1	1/1	1/1	1/1	1/1	0/0	0/0	0/0	0/0	0/0
1B	1	10094358	T	A	0/0	1/1	1/1	1/1	1/1	1/1	1/1	1/1	1/1	1/1	1/1	1/1	1/1	1/1	1/1	1/1	0/0	0/0	0/0	0/0	0/0
1B	1	10094361	T	G	0/0	1/1	1/1	1/1	1/1	1/1	1/1	1/1	1/1	1/1	1/1	1/1	1/1	1/1	1/1	1/1	0/0	0/0	0/0	0/0	0/0
1B	1	10094369	A	G	0/0	1/1	1/1	1/1	1/1	1/1	1/1	1/1	1/1	1/1	1/1	1/1	1/1	1/1	1/1	1/1	0/0	0/0	0/0	0/0	0/0
1B	1	10094383	T	G	0/0	1/1	1/1	1/1	1/1	1/1	1/1	1/1	1/1	1/1	1/1	1/1	1/1	1/1	1/1	1/1	0/0	0/0	0/0	0/0	0/0
1B	1	10094393	G	A	0/0	1/1	1/1	1/1	1/1	1/1	1/1	1/1	1/1	1/1	1/1	1/1	1/1	1/1	1/1	1/1	0/0	0/0	0/0	0/0	0/0
1B	1	10094401	T	C	0/0	1/1	1/1	1/1	1/1	1/1	1/1	1/1	1/1	1/1	1/1	1/1	1/1	1/1	1/1	1/1	0/0	0/0	0/0	0/0	0/0
1B	1	10094405	A	T	0/0	1/1	1/1	1/1	1/1	1/1	1/1	1/1	1/1	1/1	1/1	1/1	1/1	1/1	1/1	1/1	0/0	0/0	0/0	0/0	0/0
1B	1	10094408	A	T	0/0	1/1	1/1	1/1	1/1	1/1	1/1	1/1	1/1	1/1	1/1	1/1	1/1	1/1	1/1	1/1	0/0	0/0	0/0	0/0	0/0
1B	1	10094435	T	A	0/0	1/1	1/1	1/1	1/1	1/1	1/1	1/1	1/1	1/1	1/1	1/1	1/1	1/1	1/1	1/1	0/0	0/0	0/0	0/0	0/0
1B	1	10094437	C	G	0/0	1/1	1/1	1/1	1/1	1/1	1/1	1/1	1/1	1/1	1/1	1/1	1/1	1/1	1/1	1/1	0/0	0/0	0/0	0/0	0/0
1B	1	10094444	G	C	0/0	1/1	1/1	1/1	1/1	1/1	1/1	1/1	1/1	1/1	1/1	1/1	1/1	1/1	1/1	1/1	0/0	0/0	0/0	0/0	0/0
1B	1	10094497	A	G	0/0	1/1	1/1	1/1	1/1	1/1	1/1	1/1	1/1	1/1	1/1	1/1	1/1	1/1	1/1	1/1	0/0	0/0	0/0	0/0	0/0
1B	1	10094500	T	G	0/0	1/1	1/1	1/1	1/1	1/1	1/1	1/1	1/1	1/1	1/1	1/1	1/1	1/1	1/1	1/1	0/0	0/0	0/0	0/0	0/0
1B	1	10094514	T	A	0/0	1/1	1/1	1/1	1/1	1/1	1/1	1/1	1/1	1/1	1/1	1/1	1/1	1/1	1/1	1/1	0/0	0/0	0/0	0/0	0/0
1B	1	10094519	A	G	0/0	1/1	1/1	1/1	1/1	1/1	1/1	1/1	1/1	1/1	1/1	1/1	1/1	1/1	1/1	1/1	0/0	0/0	0/0	0/0	0/0
1B	1	10094556	A	T	0/0	1/1	1/1	1/1	1/1	1/1	1/1	1/1	1/1	1/1	1/1	1/1	1/1	1/1	1/1	1/1	0/0	0/0	0/0	0/0	0/0
1B	1	10094572	T	C	0/0	1/1	1/1	1/1	1/1	1/1	1/1	1/1	1/1	1/1	1/1	1/1	1/1	1/1	1/1	1/1	0/0	0/0	0/0	0/0	0/0
1B	1	10094581	T	C	0/0	1/1	1/1	1/1	1/1	1/1	1/1	1/1	1/1	1/1	1/1	1/1	1/1	1/1	1/1	1/1	0/0	0/0	0/0	0/0	0/0
1B	1	10094635	C	A	0/0	1/1	1/1	1/1	1/1	1/1	1/1	1/1	1/1	1/1	1/1	1/1	1/1	1/1	1/1	1/1	0/0	0/0	0/0	0/0	0/0
1B	1	10111524	C	G	0/0	1/1	1/1	1/1	1/1	1/1	1/1	1/1	1/1	1/1	1/1	1/1	1/1	1/1	1/1	1/1	0/0	0/0	0/0	0/0	0/0
1B	1	10111533	G	A	0/0	1/1	1/1	1/1	1/1	1/1	1/1	1/1	1/1	1/1	1/1	1/1	1/1	1/1	1/1	1/1	0/0	0/0	0/0	0/0	0/0
1B	1	10385339	C	G	0/0	1/1	1/1	1/1	1/1	1/1	1/1	1/1	1/1	1/1	./.	./.	1/1	1/1	1/1	./.	0/0	0/0	0/0	0/0	0/0
1B	1	10385340	A	G	0/0	1/1	1/1	1/1	1/1	1/1	1/1	1/1	1/1	1/1	./.	./.	1/1	1/1	1/1	./.	0/0	0/0	0/0	0/0	0/0
1B	1	10385368	G	A	0/0	1/1	1/1	1/1	1/1	1/1	1/1	1/1	1/1	1/1	./.	./.	1/1	1/1	1/1	./.	0/0	0/0	0/0	0/0	0/0
1B	1	10385377	A	C	0/0	1/1	1/1	1/1	1/1	1/1	1/1	1/1	1/1	1/1	./.	./.	1/1	1/1	1/1	./.	0/0	0/0	0/0	0/0	0/0
1B	1	10385400	G	C	0/0	1/1	1/1	1/1	1/1	1/1	1/1	1/1	1/1	1/1	./.	./.	1/1	1/1	1/1	./.	0/0	0/0	0/0	0/0	0/0
1B	1	10452172	G	A	0/0	1/1	1/1	1/1	1/1	1/1	1/1	1/1	1/1	1/1	1/1	1/1	0/1	1/1	1/1	1/1	0/0	0/0	0/0	0/0	0/0
1B	1	10452185	A	G	0/0	1/1	1/1	1/1	1/1	1/1	1/1	1/1	1/1	1/1	1/1	1/1	1/1	1/1	1/1	1/1	0/0	0/0	0/0	0/0	0/0
1B	1	10452194	T	G	0/0	1/1	1/1	1/1	1/1	1/1	1/1	1/1	1/1	1/1	1/1	1/1	1/1	1/1	1/1	1/1	0/0	0/0	0/0	0/0	0/0
1B	1	10452234	T	G	0/0	1/1	1/1	1/1	1/1	1/1	1/1	1/1	1/1	1/1	1/1	1/1	1/1	1/1	1/1	1/1	0/0	0/0	0/0	0/0	0/0
1B	1	10452242	G	A	0/0	1/1	1/1	1/1	1/1	1/1	1/1	1/1	1/1	1/1	1/1	1/1	1/1	1/1	1/1	1/1	0/0	0/0	0/0	0/0	0/0
1B	1	10452245	A	G	0/0	1/1	1/1	1/1	1/1	1/1	1/1	1/1	1/1	1/1	1/1	1/1	1/1	1/1	1/1	1/1	0/0	0/0	0/0	0/0	0/0
1B	1	10452282	C	T	0/0	1/1	1/1	1/1	1/1	1/1	1/1	1/1	1/1	1/1	1/1	1/1	1/1	1/1	1/1	1/1	0/0	0/0	0/0	0/0	0/0
1B	1	10452286	A	T	0/0	1/1	1/1	1/1	1/1	1/1	1/1	1/1	1/1	1/1	1/1	1/1	1/1	1/1	1/1	1/1	0/0	0/0	0/0	0/0	0/0
1B	1	10452291	C	T	0/0	1/1	1/1	1/1	1/1	1/1	1/1	1/1	1/1	1/1	1/1	1/1	1/1	1/1	1/1	1/1	0/0	0/0	0/0	0/0	0/0
1B	1	10452296	G	C	0/0	1/1	1/1	1/1	1/1	1/1	1/1	1/1	1/1	1/1	1/1	1/1	1/1	1/1	1/1	1/1	0/0	0/0	0/0	0/0	0/0
1B	1	10452305	C	T	0/0	1/1	1/1	1/1	1/1	1/1	1/1	1/1	1/1	1/1	1/1	1/1	1/1	1/1	1/1	1/1	0/0	0/0	0/0	0/0	0/0
1B	1	10452353	G	C	0/0	1/1	1/1	1/1	1/1	1/1	1/1	1/1	1/1	1/1	1/1	1/1	1/1	1/1	1/1	1/1	0/0	0/0	0/0	0/0	0/0
1B	1	10452364	C	A	0/0	1/1	1/1	1/1	1/1	1/1	1/1	1/1	1/1	1/1	1/1	1/1	1/1	1/1	1/1	1/1	0/0	0/0	0/0	0/0	0/0
1B	1	10452365	A	G	0/0	1/1	1/1	1/1	1/1	1/1	1/1	1/1	1/1	1/1	1/1	1/1	1/1	1/1	1/1	1/1	0/0	0/0	0/0	0/0	0/0
1B	1	10452371	A	G	0/0	1/1	1/1	1/1	1/1	1/1	1/1	1/1	1/1	1/1	1/1	1/1	1/1	1/1	1/1	1/1	0/0	0/0	0/0	0/0	0/0
1B	1	10452380	C	T	0/0	1/1	1/1	1/1	1/1	1/1	1/1	1/1	1/1	1/1	1/1	1/1	1/1	1/1	1/1	1/1	0/0	0/0	0/0	0/0	0/0
1B	1	10452381	A	G	0/0	1/1	1/1	1/1	1/1	1/1	1/1	1/1	1/1	1/1	1/1	1/1	1/1	1/1	1/1	1/1	0/0	0/0	0/0	0/0	0/0
1B	1	10452416	G	C	0/0	1/1	1/1	1/1	1/1	1/1	1/1	1/1	1/1	1/1	1/1	1/1	./.	1/1	1/1	1/1	0/0	0/0	0/0	0/0	0/0
1B	1	10452428	G	A	0/0	1/1	1/1	1/1	1/1	1/1	1/1	1/1	1/1	1/1	1/1	1/1	./.	1/1	1/1	1/1	0/0	0/0	0/0	0/0	0/0
1B	1	10452430	G	A	0/0	1/1	1/1	1/1	1/1	1/1	1/1	1/1	1/1	1/1	1/1	1/1	./.	1/1	1/1	1/1	0/0	0/0	0/0	0/0	0/0
1B	1	10452433	A	C	0/0	1/1	1/1	1/1	1/1	1/1	1/1	1/1	1/1	1/1	1/1	1/1	./.	1/1	1/1	1/1	0/0	0/0	0/0	0/0	0/0
1B	1	10452438	A	G	0/0	1/1	1/1	1/1	1/1	1/1	1/1	1/1	1/1	1/1	1/1	1/1	./.	1/1	1/1	1/1	0/0	0/0	0/0	0/0	0/0
1B	1	10452443	A	G	0/0	1/1	1/1	1/1	1/1	1/1	1/1	1/1	1/1	1/1	1/1	1/1	./.	1/1	1/1	1/1	0/0	0/0	0/0	0/0	0/0
1B	1	10452446	G	C	0/0	1/1	1/1	1/1	1/1	1/1	1/1	1/1	1/1	1/1	1/1	1/1	./.	1/1	1/1	1/1	0/0	0/0	0/0	0/0	0/0
1B	1	10452453	T	G	0/0	1/1	1/1	1/1	1/1	1/1	1/1	1/1	1/1	1/1	1/1	1/1	./.	1/1	1/1	1/1	0/0	0/0	0/0	0/0	0/0
1B	1	10452454	T	C	0/0	1/1	1/1	1/1	1/1	1/1	1/1	1/1	1/1	1/1	1/1	1/1	./.	1/1	1/1	1/1	0/0	0/0	0/0	0/0	0/0
1B	1	10452461	T	G	0/0	1/1	1/1	1/1	1/1	1/1	1/1	1/1	1/1	1/1	1/1	1/1	./.	1/1	1/1	1/1	0/0	0/0	0/0	0/0	0/0
1B	1	10525427	T	C	0/0	1/1	1/1	1/1	1/1	1/1	1/1	1/1	1/1	1/1	./.	./.	1/1	1/1	1/1	./.	0/0	0/0	0/0	0/0	0/0
1B	1	10525445	A	G	0/0	1/1	1/1	1/1	1/1	1/1	1/1	1/1	1/1	1/1	1/1	1/1	1/1	1/1	1/1	1/1	0/0	0/0	0/0	0/0	0/0
1B	1	10525511	G	C	0/0	1/1	1/1	1/1	1/1	1/1	1/1	1/1	1/1	1/1	1/1	1/1	1/1	1/1	1/1	1/1	0/0	0/0	0/0	0/0	0/0
1B	1	10525523	T	C	0/0	1/1	1/1	1/1	1/1	1/1	1/1	1/1	1/1	1/1	1/1	1/1	1/1	1/1	1/1	1/1	0/0	0/0	0/0	0/0	0/0
1B	1	10525538	C	A	0/0	1/1	1/1	1/1	1/1	1/1	1/1	1/1	1/1	1/1	1/1	1/1	1/1	1/1	1/1	1/1	0/0	0/0	0/0	0/0	0/0
1B	1	10525552	T	C	0/0	1/1	1/1	1/1	1/1	1/1	1/1	1/1	1/1	1/1	1/1	1/1	1/1	1/1	1/1	1/1	0/0	0/0	0/0	0/0	0/0
1B	1	10525553	G	A	0/0	1/1	1/1	1/1	1/1	1/1	1/1	1/1	1/1	1/1	1/1	1/1	1/1	1/1	1/1	1/1	0/0	0/0	0/0	0/0	0/0
1B	1	10525571	A	G	0/0	1/1	1/1	1/1	1/1	1/1	1/1	1/1	1/1	1/1	1/1	1/1	1/1	1/1	1/1	1/1	0/0	0/0	0/0	0/0	0/0
1B	1	10525574	G	C	0/0	1/1	1/1	1/1	1/1	1/1	1/1	1/1	1/1	1/1	1/1	1/1	1/1	1/1	1/1	1/1	0/0	0/0	0/0	0/0	0/0
1B	1	10525645	A	G	0/0	1/1	1/1	1/1	1/1	1/1	1/1	1/1	1/1	1/1	1/1	1/1	1/1	1/1	1/1	1/1	0/0	0/0	0/0	0/0	0/0
1B	1	10525658	A	G	0/0	1/1	1/1	1/1	1/1	1/1	1/1	1/1	1/1	1/1	1/1	1/1	1/1	1/1	1/1	1/1	0/0	0/0	0/0	0/0	0/0
1B	1	10525692	A	C	0/0	1/1	1/1	1/1	1/1	1/1	1/1	1/1	1/1	1/1	1/1	1/1	1/1	1/1	1/1	1/1	0/0	0/0	0/0	0/0	0/0
1B	1	10525758	C	T	0/0	1/1	1/1	1/1	1/1	1/1	1/1	1/1	1/1	1/1	1/1	1/1	1/1	1/1	1/1	1/1	0/0	0/0	0/0	0/0	0/0
1B	1	10525772	A	G	0/0	1/1	1/1	1/1	1/1	1/1	1/1	1/1	1/1	1/1	1/1	1/1	1/1	1/1	1/1	1/1	0/0	0/0	0/0	0/0	0/0
1B	1	10525808	A	T	0/0	1/1	1/1	1/1	1/1	1/1	1/1	1/1	1/1	1/1	1/1	1/1	1/1	1/1	1/1	1/1	0/0	0/0	0/0	0/0	0/0
1B	1	10525835	T	G	0/0	1/1	1/1	1/1	./.	./.	1/1	1/1	1/1	1/1	./.	./.	1/1	1/1	1/1	./.	0/0	0/0	0/0	0/0	0/0
1B	1	10570941	A	G	0/0	1/1	1/1	1/1	1/1	1/1	1/1	1/1	1/1	1/1	./.	./.	1/1	1/1	1/1	./.	0/0	0/0	0/0	0/0	0/0
1B	1	10570944	A	G	0/0	1/1	1/1	1/1	1/1	1/1	1/1	1/1	1/1	1/1	./.	./.	1/1	1/1	1/1	./.	0/0	0/0	0/0	0/0	0/0
1B	1	10570955	G	A	0/0	1/1	1/1	1/1	1/1	1/1	1/1	1/1	1/1	1/1	./.	./.	1/1	1/1	1/1	./.	0/0	0/0	0/0	0/0	0/0
1B	1	10570960	C	A	0/0	1/1	1/1	1/1	1/1	1/1	1/1	1/1	1/1	1/1	./.	./.	1/1	1/1	1/1	./.	0/0	0/0	0/0	0/0	0/0
1B	1	10570982	G	A	0/0	1/1	1/1	1/1	1/1	1/1	1/1	1/1	1/1	1/1	./.	./.	1/1	1/1	1/1	./.	0/0	0/0	0/0	0/0	0/0
1B	1	10577357	G	A	0/0	1/1	1/1	1/1	1/1	1/1	1/1	1/1	1/1	1/1	1/1	1/1	1/1	1/1	1/1	1/1	0/0	0/0	0/0	0/0	0/0
1B	1	10618041	T	C	0/0	1/1	1/1	1/1	1/1	1/1	1/1	1/1	1/1	1/1	./.	./.	1/1	1/1	1/1	./.	0/0	0/0	0/0	0/0	0/0
1B	1	10618079	T	C	0/0	1/1	1/1	1/1	1/1	1/1	1/1	1/1	1/1	1/1	./.	./.	1/1	1/1	1/1	./.	0/0	0/0	0/0	0/0	0/0
1B	1	10618090	C	T	0/0	1/1	1/1	1/1	1/1	1/1	1/1	1/1	1/1	1/1	./.	./.	1/1	1/1	1/1	./.	0/0	0/0	0/0	0/0	0/0
1B	1	10618091	A	C	0/0	1/1	1/1	1/1	1/1	1/1	1/1	1/1	1/1	1/1	./.	./.	1/1	1/1	1/1	./.	0/0	0/0	0/0	0/0	0/0
1B	1	10618093	T	C	0/0	1/1	1/1	1/1	1/1	1/1	1/1	1/1	1/1	1/1	./.	./.	1/1	1/1	1/1	./.	0/0	0/0	0/0	0/0	0/0
1B	1	10618117	G	C	0/0	1/1	1/1	1/1	1/1	1/1	1/1	1/1	1/1	1/1	./.	./.	1/1	1/1	1/1	./.	0/0	0/0	0/0	0/0	0/0
1B	1	10618118	G	A	0/0	1/1	1/1	1/1	1/1	1/1	1/1	1/1	1/1	1/1	./.	./.	1/1	1/1	1/1	./.	0/0	0/0	0/0	0/0	0/0
1B	1	10622191	C	T	0/0	1/1	1/1	1/1	1/1	1/1	1/1	1/1	1/1	1/1	1/1	1/1	1/1	1/1	1/1	1/1	0/0	0/0	0/0	0/0	0/0
1B	1	10622334	A	G	0/0	1/1	1/1	1/1	1/1	1/1	1/1	1/1	1/1	1/1	1/1	1/1	1/1	1/1	1/1	1/1	0/0	0/0	0/0	0/0	0/0
1B	1	10622344	T	C	0/0	1/1	1/1	1/1	1/1	1/1	1/1	1/1	1/1	1/1	1/1	1/1	1/1	1/1	1/1	1/1	0/0	0/0	0/0	0/0	0/0
1B	1	10622480	C	T	0/0	1/1	1/1	1/1	1/1	1/1	1/1	1/1	1/1	1/1	1/1	1/1	1/1	1/1	1/1	1/1	0/0	0/0	0/0	0/0	0/0
1B	1	10622507	T	C	0/0	1/1	1/1	1/1	1/1	1/1	1/1	1/1	1/1	1/1	1/1	1/1	1/1	1/1	1/1	1/1	0/0	0/0	0/0	0/0	0/0
1B	1	10622509	A	G	0/0	1/1	1/1	1/1	1/1	1/1	1/1	1/1	1/1	1/1	1/1	1/1	1/1	1/1	1/1	1/1	0/0	0/0	0/0	0/0	0/0
1B	1	10623623	A	G	0/0	1/1	1/1	1/1	1/1	1/1	1/1	1/1	1/1	1/1	./.	./.	./.	1/1	1/1	./.	0/0	0/0	0/0	0/0	0/0
1B	1	10623656	T	C	0/0	1/1	1/1	1/1	./.	./.	1/1	1/1	1/1	1/1	./.	./.	./.	1/1	1/1	./.	0/0	0/0	0/0	0/0	0/0
1B	1	10623667	A	T	0/0	1/1	1/1	1/1	./.	./.	0/0	1/1	1/1	1/1	./.	./.	0/0	1/1	1/1	./.	0/0	0/0	0/0	0/0	0/0
1B	1	10638469	C	T	0/0	1/1	1/1	1/1	1/1	1/1	1/1	1/1	1/1	1/1	./.	./.	./.	1/1	1/1	./.	0/0	0/0	0/0	0/0	0/0
1B	1	10638535	C	T	0/0	1/1	1/1	1/1	1/1	1/1	1/1	1/1	1/1	1/1	1/1	1/1	1/1	1/1	1/1	1/1	0/0	0/0	0/0	0/0	0/0
1B	1	10638633	A	G	0/0	1/1	1/1	1/1	1/1	1/1	1/1	1/1	1/1	1/1	1/1	1/1	1/1	1/1	1/1	1/1	0/0	0/0	0/0	0/0	0/0
1B	1	10638641	A	G	0/0	1/1	1/1	1/1	1/1	1/1	1/1	1/1	1/1	1/1	1/1	1/1	1/1	1/1	1/1	1/1	0/0	0/0	0/0	0/0	0/0
1B	1	10638677	G	A	0/0	1/1	1/1	1/1	1/1	1/1	1/1	1/1	1/1	1/1	1/1	1/1	1/1	1/1	1/1	1/1	0/0	0/0	0/0	0/0	0/0
1B	1	10638706	C	T	0/0	1/1	1/1	1/1	1/1	1/1	1/1	1/1	1/1	1/1	1/1	1/1	1/1	1/1	1/1	1/1	0/0	0/0	0/0	0/0	0/0
1B	1	10638712	A	G	0/0	1/1	1/1	1/1	1/1	1/1	1/1	1/1	1/1	1/1	1/1	1/1	1/1	1/1	1/1	1/1	0/0	0/0	0/0	0/0	0/0
1B	1	10638784	C	T	0/0	1/1	1/1	1/1	1/1	1/1	1/1	1/1	1/1	1/1	1/1	1/1	1/1	1/1	1/1	1/1	0/0	0/0	0/0	0/0	0/0
1B	1	10640525	G	A	0/0	1/1	1/1	1/1	1/1	1/1	1/1	1/1	1/1	1/1	1/1	1/1	1/1	1/1	1/1	1/1	0/0	0/0	0/0	0/0	0/0
1B	1	10640573	T	C	0/0	1/1	1/1	1/1	1/1	1/1	1/1	1/1	1/1	1/1	1/1	1/1	1/1	1/1	1/1	1/1	0/0	0/0	0/0	0/0	0/0
1B	1	10640609	T	C	0/0	1/1	1/1	1/1	0/1	0/1	1/1	1/1	1/1	1/1	1/1	1/1	1/1	1/1	1/1	1/1	0/0	0/0	0/0	0/0	0/0
1B	1	10738439	T	C	0/0	1/1	1/1	1/1	1/1	1/1	1/1	1/1	1/1	1/1	1/1	1/1	1/1	1/1	1/1	1/1	0/0	0/0	0/0	0/0	0/0
1B	1	10738445	G	A	0/0	1/1	1/1	1/1	1/1	1/1	1/1	1/1	1/1	1/1	1/1	1/1	1/1	1/1	1/1	1/1	0/0	0/0	0/0	0/0	0/0
1B	1	10739208	A	G	0/0	1/1	1/1	1/1	1/1	1/1	1/1	1/1	1/1	1/1	1/1	1/1	1/1	1/1	1/1	1/1	0/0	0/0	0/0	0/0	0/0
1B	1	10739285	G	T	0/0	1/1	1/1	1/1	1/1	1/1	1/1	1/1	1/1	1/1	1/1	1/1	1/1	1/1	1/1	1/1	0/0	0/0	0/0	0/0	0/0
1B	1	10739301	C	T	0/0	1/1	1/1	1/1	1/1	1/1	1/1	1/1	1/1	1/1	1/1	1/1	1/1	1/1	1/1	1/1	0/0	0/0	0/0	0/0	0/0
1B	1	10739325	T	C	0/0	1/1	1/1	1/1	1/1	1/1	1/1	1/1	1/1	1/1	1/1	1/1	1/1	1/1	1/1	1/1	0/0	0/0	0/0	0/0	0/0
1B	1	10739337	A	C	0/0	1/1	1/1	1/1	1/1	1/1	1/1	1/1	1/1	1/1	1/1	1/1	1/1	1/1	1/1	1/1	0/0	0/0	0/0	0/0	0/0
1B	1	10898514	A	T	0/0	1/1	1/1	1/1	1/1	1/1	1/1	1/1	1/1	1/1	./.	./.	./.	1/1	1/1	./.	0/0	0/0	0/0	0/0	0/0
1B	1	10898566	T	C	0/0	1/1	1/1	1/1	1/1	1/1	1/1	1/1	1/1	1/1	1/1	1/1	1/1	1/1	1/1	1/1	0/0	0/0	0/0	0/0	0/0
1B	1	10898582	T	C	0/0	1/1	1/1	1/1	1/1	1/1	1/1	1/1	1/1	1/1	1/1	1/1	1/1	1/1	1/1	1/1	0/0	0/0	0/0	0/0	0/0
1B	1	10898604	G	A	0/0	1/1	1/1	1/1	1/1	1/1	1/1	1/1	1/1	1/1	1/1	1/1	1/1	1/1	1/1	1/1	0/0	0/0	0/0	0/0	0/0
1B	1	10898605	C	T	0/0	1/1	1/1	1/1	1/1	1/1	1/1	1/1	1/1	1/1	1/1	1/1	1/1	1/1	1/1	1/1	0/0	0/0	0/0	0/0	0/0
1B	1	10898611	G	C	0/0	1/1	1/1	1/1	1/1	1/1	1/1	1/1	1/1	1/1	1/1	1/1	1/1	1/1	1/1	1/1	0/0	0/0	0/0	0/0	0/0
1B	1	10898615	A	G	0/0	1/1	1/1	1/1	1/1	1/1	1/1	1/1	1/1	1/1	1/1	1/1	1/1	1/1	1/1	1/1	0/0	0/0	0/0	0/0	0/0
1B	1	11311180	C	T	0/0	1/1	1/1	1/1	1/1	1/1	1/1	1/1	1/1	1/1	1/1	1/1	1/1	1/1	1/1	1/1	0/0	0/0	0/0	0/0	0/0
1B	1	11311188	A	G	0/0	1/1	1/1	1/1	1/1	1/1	1/1	1/1	1/1	1/1	1/1	1/1	1/1	1/1	1/1	1/1	0/0	0/0	0/0	0/0	0/0
1B	1	11311212	G	C	0/0	1/1	1/1	1/1	1/1	1/1	1/1	1/1	1/1	1/1	1/1	1/1	1/1	1/1	1/1	1/1	0/0	0/0	0/0	0/0	0/0
1B	1	11311215	T	C	0/0	1/1	1/1	1/1	1/1	1/1	1/1	1/1	1/1	1/1	1/1	1/1	1/1	1/1	1/1	1/1	0/0	0/0	0/0	0/0	0/0
1B	1	11311329	A	C	0/0	1/1	1/1	1/1	1/1	1/1	1/1	1/1	1/1	1/1	./.	./.	1/1	1/1	1/1	./.	0/0	0/0	0/0	0/0	0/0
1B	1	11707971	A	T	0/0	1/1	1/1	1/1	1/1	1/1	1/1	1/1	1/1	1/1	1/1	1/1	./.	1/1	1/1	1/1	./.	./.	./.	./.	./.
1B	1	11707977	C	T	0/0	1/1	1/1	1/1	1/1	1/1	1/1	1/1	1/1	1/1	1/1	1/1	./.	1/1	1/1	1/1	./.	./.	./.	./.	./.
1B	1	11707988	G	T	0/0	1/1	1/1	1/1	1/1	1/1	1/1	1/1	1/1	1/1	1/1	1/1	./.	1/1	1/1	1/1	0/0	0/0	0/0	0/0	0/0
1B	1	11707997	T	C	0/0	1/1	1/1	1/1	1/1	1/1	1/1	1/1	1/1	1/1	1/1	1/1	./.	1/1	1/1	1/1	0/0	0/0	0/0	0/0	0/0
1B	1	11707998	G	A	0/0	1/1	1/1	1/1	1/1	1/1	1/1	1/1	1/1	1/1	1/1	1/1	./.	1/1	1/1	1/1	0/0	0/0	0/0	0/0	0/0
1B	1	11708007	C	T	0/0	1/1	1/1	1/1	1/1	1/1	1/1	1/1	1/1	1/1	1/1	1/1	./.	1/1	1/1	1/1	0/0	0/0	0/0	0/0	0/0
1B	1	11708017	C	T	0/0	1/1	1/1	1/1	1/1	1/1	1/1	1/1	1/1	1/1	1/1	1/1	./.	1/1	1/1	1/1	0/0	0/0	0/0	0/0	0/0
1B	1	11708022	A	C	0/0	1/1	1/1	1/1	1/1	1/1	1/1	1/1	1/1	1/1	1/1	1/1	./.	1/1	1/1	1/1	0/0	0/0	0/0	0/0	0/0
1B	1	11708057	A	G	0/0	1/1	1/1	1/1	1/1	1/1	1/1	1/1	1/1	1/1	1/1	1/1	1/1	1/1	1/1	1/1	0/0	0/0	0/0	0/0	0/0
1B	1	11708097	C	A	0/0	1/1	1/1	1/1	1/1	1/1	1/1	1/1	1/1	1/1	1/1	1/1	1/1	1/1	1/1	1/1	0/0	0/0	0/0	0/0	0/0
1B	1	11708107	C	T	0/0	1/1	1/1	1/1	1/1	1/1	1/1	1/1	1/1	1/1	1/1	1/1	1/1	1/1	1/1	1/1	0/0	0/0	0/0	0/0	0/0
1B	1	11708109	A	G	0/0	1/1	1/1	1/1	1/1	1/1	1/1	1/1	1/1	1/1	1/1	1/1	1/1	1/1	1/1	1/1	0/0	0/0	0/0	0/0	0/0
1B	1	11708116	C	T	0/0	1/1	1/1	1/1	1/1	1/1	1/1	1/1	1/1	1/1	1/1	1/1	1/1	1/1	1/1	1/1	0/0	0/0	0/0	0/0	0/0
1B	1	11708124	A	G	0/0	1/1	1/1	1/1	1/1	1/1	1/1	1/1	1/1	1/1	1/1	1/1	1/1	1/1	1/1	1/1	0/0	0/0	0/0	0/0	0/0
1B	1	11708143	C	T	0/0	1/1	1/1	1/1	1/1	1/1	1/1	1/1	1/1	1/1	1/1	1/1	1/1	1/1	1/1	1/1	0/0	0/0	0/0	0/0	0/0
1B	1	11708146	A	C	0/0	1/1	1/1	1/1	1/1	1/1	1/1	1/1	1/1	1/1	1/1	1/1	1/1	1/1	1/1	1/1	0/0	0/0	0/0	0/0	0/0
1B	1	11708182	A	C	0/0	1/1	1/1	1/1	1/1	1/1	1/1	1/1	1/1	1/1	1/1	1/1	./.	1/1	1/1	1/1	0/0	0/0	0/0	0/0	0/0
1B	1	11708194	T	C	0/0	1/1	1/1	1/1	1/1	1/1	1/1	1/1	1/1	1/1	1/1	1/1	./.	1/1	1/1	1/1	0/0	0/0	0/0	0/0	0/0
1B	1	11708203	T	C	0/0	1/1	1/1	1/1	1/1	1/1	1/1	1/1	1/1	1/1	1/1	1/1	./.	1/1	1/1	1/1	0/0	0/0	0/0	0/0	0/0
1B	1	11708206	G	A	0/0	1/1	1/1	1/1	1/1	1/1	1/1	1/1	1/1	1/1	1/1	1/1	./.	1/1	1/1	1/1	0/0	0/0	0/0	0/0	0/0
1B	1	11745281	T	C	0/0	1/1	1/1	1/1	1/1	1/1	1/1	1/1	1/1	1/1	1/1	1/1	./.	1/1	1/1	1/1	0/0	0/0	0/0	0/0	0/0
1B	1	11745309	A	C	0/0	1/1	1/1	1/1	1/1	1/1	1/1	1/1	1/1	1/1	1/1	1/1	1/1	1/1	1/1	1/1	0/0	0/0	0/0	0/0	0/0
1B	1	11745315	A	C	0/0	1/1	1/1	1/1	1/1	1/1	1/1	1/1	1/1	1/1	1/1	1/1	1/1	1/1	1/1	1/1	0/0	0/0	0/0	0/0	0/0
1B	1	11745321	C	T	0/0	1/1	1/1	1/1	1/1	1/1	1/1	1/1	1/1	1/1	1/1	1/1	1/1	1/1	1/1	1/1	0/0	0/0	0/0	0/0	0/0
1B	1	11745343	C	T	0/0	1/1	1/1	1/1	1/1	1/1	1/1	1/1	1/1	1/1	1/1	1/1	1/1	1/1	1/1	1/1	0/0	0/0	0/0	0/0	0/0
1B	1	11745390	A	G	0/0	1/1	1/1	1/1	1/1	1/1	1/1	1/1	1/1	1/1	1/1	1/1	1/1	1/1	1/1	1/1	0/0	0/0	0/0	0/0	0/0
1B	1	11745416	A	G	0/0	1/1	1/1	1/1	1/1	1/1	1/1	1/1	1/1	1/1	1/1	1/1	1/1	1/1	1/1	1/1	0/0	0/0	0/0	0/0	0/0
1B	1	12213145	G	A	0/0	1/1	1/1	1/1	1/1	1/1	./.	1/1	1/1	1/1	1/1	1/1	1/1	1/1	1/1	1/1	0/0	0/0	0/0	0/0	0/0
1B	1	12213157	A	G	0/0	1/1	1/1	1/1	1/1	1/1	./.	1/1	1/1	1/1	1/1	1/1	1/1	1/1	1/1	1/1	0/0	0/0	0/0	0/0	0/0
1B	1	12213163	C	T	0/0	1/1	1/1	1/1	1/1	1/1	./.	1/1	1/1	1/1	1/1	1/1	1/1	1/1	1/1	1/1	0/0	0/0	0/0	0/0	0/0
1B	1	12213169	G	A	0/0	1/1	1/1	1/1	1/1	1/1	./.	1/1	1/1	1/1	1/1	1/1	1/1	1/1	1/1	1/1	0/0	0/0	0/0	0/0	0/0
1B	1	12213170	C	T	0/0	1/1	1/1	1/1	1/1	1/1	./.	1/1	1/1	1/1	1/1	1/1	1/1	1/1	1/1	1/1	0/0	0/0	0/0	0/0	0/0
1B	1	12213172	A	G	0/0	1/1	1/1	1/1	1/1	1/1	./.	1/1	1/1	1/1	1/1	1/1	1/1	1/1	1/1	1/1	0/0	0/0	0/0	0/0	0/0
1B	1	12213215	G	C	0/0	1/1	1/1	1/1	1/1	1/1	1/1	1/1	1/1	1/1	1/1	1/1	1/1	1/1	1/1	1/1	0/0	0/0	0/0	0/0	0/0
1B	1	12213244	A	G	0/0	1/1	1/1	1/1	1/1	1/1	1/1	1/1	1/1	1/1	1/1	1/1	1/1	1/1	1/1	1/1	0/0	0/0	0/0	0/0	0/0
1B	1	12213267	G	A	0/0	1/1	1/1	1/1	1/1	1/1	1/1	1/1	1/1	1/1	1/1	1/1	1/1	1/1	1/1	1/1	0/0	0/0	0/0	0/0	0/0
1B	1	12213294	G	C	0/0	1/1	1/1	1/1	1/1	1/1	1/1	1/1	1/1	1/1	1/1	1/1	1/1	1/1	1/1	1/1	0/0	0/0	0/0	0/0	0/0
1B	1	12213354	C	A	0/0	1/1	1/1	1/1	1/1	1/1	1/1	1/1	1/1	1/1	./.	./.	./.	1/1	1/1	./.	0/0	0/0	0/0	0/0	0/0
1B	1	12213381	C	T	0/0	1/1	1/1	1/1	./.	./.	./.	1/1	1/1	1/1	./.	./.	./.	1/1	1/1	./.	0/0	0/0	0/0	0/0	0/0
1B	1	12379238	C	T	0/0	1/1	1/1	1/1	1/1	1/1	1/1	1/1	1/1	1/1	1/1	1/1	1/1	1/1	1/1	1/1	0/0	0/0	0/0	0/0	0/0
1B	1	12379298	C	T	0/0	1/1	1/1	1/1	1/1	1/1	1/1	1/1	1/1	1/1	1/1	1/1	1/1	1/1	1/1	1/1	0/0	0/0	0/0	0/0	0/0
1B	1	12379302	G	C	0/0	1/1	1/1	1/1	1/1	1/1	1/1	1/1	1/1	1/1	1/1	1/1	1/1	1/1	1/1	1/1	0/0	0/0	0/0	0/0	0/0
1B	1	12379309	C	T	0/0	1/1	1/1	1/1	1/1	1/1	1/1	1/1	1/1	1/1	1/1	1/1	1/1	1/1	1/1	1/1	0/0	0/0	0/0	0/0	0/0
1B	1	12404414	C	G	0/0	1/1	1/1	1/1	1/1	1/1	1/1	1/1	1/1	1/1	./.	./.	1/1	1/1	1/1	./.	0/0	0/0	0/0	0/0	0/0
1B	1	12404426	C	G	0/0	1/1	1/1	1/1	1/1	1/1	1/1	1/1	1/1	1/1	./.	./.	1/1	1/1	1/1	./.	0/0	0/0	0/0	0/0	0/0
1B	1	13506862	A	G	0/0	1/1	1/1	1/1	1/1	1/1	./.	1/1	1/1	1/1	./.	./.	./.	1/1	1/1	./.	0/0	0/0	0/0	0/0	0/0
1B	1	13506893	A	T	0/0	1/1	1/1	1/1	1/1	1/1	1/1	1/1	1/1	1/1	1/1	1/1	./.	1/1	1/1	1/1	0/0	0/0	0/0	0/0	0/0
1B	1	13508476	G	A	0/0	1/1	1/1	1/1	./.	./.	1/1	1/1	1/1	1/1	./.	./.	1/1	1/1	1/1	./.	0/0	0/0	0/0	0/0	0/0
1B	1	13508485	C	A	0/0	1/1	1/1	1/1	./.	./.	1/1	1/1	1/1	1/1	./.	./.	1/1	1/1	1/1	./.	0/0	0/0	0/0	0/0	0/0
1B	1	13508512	A	G	0/0	1/1	1/1	1/1	./.	./.	1/1	1/1	1/1	1/1	1/1	1/1	1/1	1/1	1/1	1/1	0/0	0/0	0/0	0/0	0/0
1B	1	13508521	T	C	0/0	1/1	1/1	1/1	./.	./.	1/1	1/1	1/1	1/1	1/1	1/1	1/1	1/1	1/1	1/1	0/0	0/0	0/0	0/0	0/0
1B	1	13534474	T	C	0/0	1/1	1/1	1/1	./.	./.	./.	1/1	1/1	1/1	./.	./.	./.	1/1	1/1	./.	0/0	0/0	0/0	0/0	0/0
1B	1	13534475	T	A	0/0	1/1	1/1	1/1	./.	./.	./.	1/1	1/1	1/1	./.	./.	./.	1/1	1/1	./.	0/0	0/0	0/0	0/0	0/0
1B	1	13534496	A	C	0/0	1/1	1/1	1/1	./.	./.	./.	1/1	1/1	1/1	./.	./.	./.	1/1	1/1	./.	0/0	0/0	0/0	0/0	0/0
1B	1	13534536	T	C	0/0	1/1	1/1	1/1	1/1	1/1	./.	1/1	1/1	1/1	./.	./.	./.	1/1	1/1	./.	0/0	0/0	0/0	0/0	0/0
1B	1	13534537	C	G	0/0	1/1	1/1	1/1	1/1	1/1	./.	1/1	1/1	1/1	./.	./.	./.	1/1	1/1	./.	0/0	0/0	0/0	0/0	0/0
1B	1	13534542	A	G	0/0	1/1	1/1	1/1	1/1	1/1	./.	1/1	1/1	1/1	./.	./.	./.	1/1	1/1	./.	0/0	0/0	0/0	0/0	0/0
1B	1	13534549	A	G	0/0	1/1	1/1	1/1	1/1	1/1	./.	1/1	1/1	1/1	./.	./.	./.	1/1	1/1	./.	0/0	0/0	0/0	0/0	0/0
1B	1	13534555	G	A	0/0	1/1	1/1	1/1	1/1	1/1	./.	1/1	1/1	1/1	./.	./.	./.	1/1	1/1	./.	0/0	0/0	0/0	0/0	0/0
1B	1	13534575	C	T	0/0	1/1	1/1	1/1	1/1	1/1	./.	1/1	1/1	1/1	./.	./.	./.	1/1	1/1	./.	0/0	0/0	0/0	0/0	0/0
1B	1	13534596	C	A	0/0	1/1	1/1	1/1	1/1	1/1	./.	1/1	1/1	1/1	./.	./.	./.	1/1	1/1	./.	0/0	0/0	0/0	0/0	0/0
1B	1	13534638	C	T	0/0	1/1	1/1	1/1	1/1	1/1	./.	1/1	1/1	1/1	./.	./.	1/1	1/1	1/1	./.	0/0	0/0	0/0	0/0	0/0
1B	1	13534680	G	A	0/0	1/1	1/1	1/1	1/1	1/1	./.	1/1	1/1	1/1	./.	./.	1/1	1/1	1/1	./.	0/0	0/0	0/0	0/0	0/0
1B	1	13534743	G	C	0/0	1/1	1/1	1/1	1/1	1/1	1/1	1/1	1/1	1/1	1/1	1/1	./.	1/1	1/1	1/1	0/0	0/0	0/0	0/0	0/0
1B	1	13534788	C	A	0/0	1/1	1/1	1/1	1/1	1/1	./.	1/1	1/1	1/1	./.	./.	./.	1/1	1/1	./.	0/0	0/0	0/0	0/0	0/0
1B	1	13534794	A	G	0/0	1/1	1/1	1/1	1/1	1/1	./.	1/1	1/1	1/1	./.	./.	./.	1/1	1/1	./.	0/0	0/0	0/0	0/0	0/0
1B	1	14226798	G	T	0/0	1/1	1/1	1/1	1/1	1/1	./.	1/1	1/1	1/1	./.	./.	./.	1/1	1/1	./.	0/0	0/0	0/0	0/0	0/0
1B	1	14226832	A	T	0/0	1/1	1/1	1/1	1/1	1/1	1/1	1/1	1/1	1/1	1/1	1/1	./.	1/1	1/1	1/1	0/0	0/0	0/0	0/0	0/0
1B	1	14226940	T	C	0/0	1/1	1/1	1/1	1/1	1/1	1/1	1/1	1/1	1/1	1/1	1/1	1/1	1/1	1/1	1/1	0/0	0/0	0/0	0/0	0/0
1B	1	14226958	C	T	0/0	1/1	1/1	1/1	1/1	1/1	1/1	1/1	1/1	1/1	1/1	1/1	1/1	1/1	1/1	1/1	0/0	0/0	0/0	0/0	0/0
1B	1	14227023	A	G	0/0	1/1	1/1	1/1	1/1	1/1	1/1	1/1	1/1	1/1	./.	./.	1/1	1/1	1/1	./.	0/0	0/0	0/0	0/0	0/0
1B	1	14227064	A	T	0/0	1/1	1/1	1/1	1/1	1/1	1/1	1/1	1/1	1/1	./.	./.	./.	1/1	1/1	./.	0/0	0/0	0/0	0/0	0/0
1B	1	14227075	C	G	0/0	1/1	1/1	1/1	1/1	1/1	1/1	1/1	1/1	1/1	./.	./.	./.	1/1	1/1	./.	0/0	0/0	0/0	0/0	0/0
1B	1	14288868	G	C	0/0	1/1	1/1	1/1	1/1	1/1	1/1	1/1	1/1	1/1	1/1	1/1	1/1	1/1	1/1	1/1	0/0	0/0	0/0	0/0	0/0
1B	1	14288941	G	A	0/0	1/1	1/1	1/1	1/1	1/1	1/1	1/1	1/1	1/1	1/1	1/1	1/1	1/1	1/1	1/1	0/0	0/0	0/0	0/0	0/0
1B	1	14288945	C	A	0/0	1/1	1/1	1/1	1/1	1/1	1/1	1/1	1/1	1/1	1/1	1/1	1/1	1/1	1/1	1/1	0/0	0/0	0/0	0/0	0/0
1B	1	14288952	T	G	0/0	1/1	1/1	1/1	1/1	1/1	1/1	1/1	1/1	1/1	1/1	1/1	1/1	1/1	1/1	1/1	0/0	0/0	0/0	0/0	0/0
1B	1	14288974	G	A	0/0	1/1	1/1	1/1	1/1	1/1	1/1	1/1	1/1	1/1	1/1	1/1	1/1	1/1	1/1	1/1	0/0	0/0	0/0	0/0	0/0
1B	1	14289016	T	A	0/0	1/1	1/1	1/1	1/1	1/1	1/1	1/1	1/1	1/1	1/1	1/1	1/1	1/1	1/1	1/1	0/0	0/0	0/0	0/0	0/0
1B	1	14289017	T	C	0/0	1/1	1/1	1/1	1/1	1/1	1/1	1/1	1/1	1/1	1/1	1/1	1/1	1/1	1/1	1/1	0/0	0/0	0/0	0/0	0/0
1B	1	14289121	C	T	0/0	1/1	1/1	1/1	1/1	1/1	1/1	1/1	1/1	1/1	1/1	1/1	1/1	1/1	1/1	1/1	0/0	0/0	0/0	0/0	0/0
1B	1	14289125	T	C	0/0	1/1	1/1	1/1	1/1	1/1	1/1	1/1	1/1	1/1	1/1	1/1	1/1	1/1	1/1	1/1	0/0	0/0	0/0	0/0	0/0
1B	1	15044058	T	A	0/0	1/1	1/1	1/1	1/1	1/1	./.	1/1	1/1	1/1	./.	./.	./.	1/1	1/1	./.	0/0	0/0	0/0	0/0	0/0
1B	1	15044059	C	A	0/0	1/1	1/1	1/1	1/1	1/1	./.	1/1	1/1	1/1	./.	./.	./.	1/1	1/1	./.	0/0	0/0	0/0	0/0	0/0
1B	1	15044110	A	C	0/0	1/1	1/1	1/1	1/1	1/1	./.	1/1	1/1	1/1	./.	./.	./.	1/1	1/1	./.	0/0	0/0	0/0	0/0	0/0
1B	1	15044153	G	A	0/0	1/1	1/1	1/1	1/1	1/1	0/0	1/1	1/1	1/1	1/1	1/1	./.	1/1	1/1	1/1	0/0	0/0	0/0	0/0	0/0
1B	1	15044171	A	G	0/0	1/1	1/1	1/1	1/1	1/1	./.	1/1	1/1	1/1	1/1	1/1	./.	1/1	1/1	1/1	0/1	0/1	0/1	0/1	0/1
1B	1	15370576	G	A	0/0	1/1	1/1	1/1	./.	./.	./.	1/1	1/1	1/1	1/1	1/1	1/1	1/1	1/1	1/1	0/1	0/1	0/1	0/1	0/1
1B	1	15370593	A	G	0/0	1/1	1/1	1/1	./.	./.	./.	1/1	1/1	1/1	1/1	1/1	1/1	1/1	1/1	1/1	0/1	0/1	0/1	0/1	0/1
1B	1	15370617	C	G	0/0	1/1	1/1	1/1	./.	./.	./.	1/1	1/1	1/1	1/1	1/1	1/1	1/1	1/1	1/1	0/1	0/1	0/1	0/1	0/1
1B	1	15370627	G	A	0/0	1/1	1/1	1/1	./.	./.	0/0	1/1	1/1	1/1	0/0	0/0	1/1	1/1	1/1	0/0	0/0	0/0	0/0	0/0	0/0
1B	1	15370683	C	G	0/0	1/1	1/1	1/1	1/1	1/1	./.	1/1	1/1	1/1	1/1	1/1	1/1	1/1	1/1	1/1	0/0	0/0	0/0	0/0	0/0
1B	1	15370693	C	G	0/0	1/1	1/1	1/1	1/1	1/1	0/0	1/1	1/1	1/1	0/1	0/1	1/1	1/1	1/1	0/1	0/0	0/0	0/0	0/0	0/0
1B	1	15370705	T	C	0/0	1/1	1/1	1/1	1/1	1/1	./.	1/1	1/1	1/1	1/1	1/1	1/1	1/1	1/1	1/1	0/0	0/0	0/0	0/0	0/0
1B	1	15370725	G	T	0/0	1/1	1/1	1/1	1/1	1/1	./.	1/1	1/1	1/1	0/1	0/1	1/1	1/1	1/1	0/1	0/0	0/0	0/0	0/0	0/0
1B	1	15395324	G	A	0/0	1/1	1/1	1/1	./.	./.	1/1	1/1	1/1	1/1	./.	./.	./.	1/1	1/1	./.	0/0	0/0	0/0	0/0	0/0
1B	1	15395341	G	T	0/0	1/1	1/1	1/1	./.	./.	1/1	1/1	1/1	1/1	./.	./.	./.	1/1	1/1	./.	0/0	0/0	0/0	0/0	0/0
1B	1	15395344	A	G	0/0	1/1	1/1	1/1	./.	./.	1/1	1/1	1/1	1/1	./.	./.	./.	1/1	1/1	./.	0/0	0/0	0/0	0/0	0/0
1B	1	15395362	G	C	0/0	1/1	1/1	1/1	./.	./.	1/1	1/1	1/1	1/1	./.	./.	./.	1/1	1/1	./.	0/0	0/0	0/0	0/0	0/0
1B	1	15395368	G	T	0/0	1/1	1/1	1/1	./.	./.	1/1	1/1	1/1	1/1	./.	./.	./.	1/1	1/1	./.	0/0	0/0	0/0	0/0	0/0
1B	1	15395378	A	T	0/0	1/1	1/1	1/1	./.	./.	1/1	1/1	1/1	1/1	./.	./.	./.	1/1	1/1	./.	0/0	0/0	0/0	0/0	0/0
1B	1	15395381	C	T	0/0	1/1	1/1	1/1	./.	./.	1/1	1/1	1/1	1/1	./.	./.	./.	1/1	1/1	./.	0/0	0/0	0/0	0/0	0/0
1B	1	15395416	T	C	0/0	1/1	1/1	1/1	./.	./.	1/1	1/1	1/1	1/1	1/1	1/1	./.	1/1	1/1	1/1	0/0	0/0	0/0	0/0	0/0
1B	1	15395638	A	T	0/0	1/1	1/1	1/1	1/1	1/1	1/1	1/1	1/1	1/1	1/1	1/1	1/1	1/1	1/1	1/1	0/0	0/0	0/0	0/0	0/0
1B	1	15395641	G	A	0/0	1/1	1/1	1/1	1/1	1/1	1/1	1/1	1/1	1/1	1/1	1/1	1/1	1/1	1/1	1/1	0/0	0/0	0/0	0/0	0/0
1B	1	15395655	A	T	0/0	1/1	1/1	1/1	1/1	1/1	1/1	1/1	1/1	1/1	./.	./.	1/1	1/1	1/1	./.	0/0	0/0	0/0	0/0	0/0
1B	1	15395659	C	G	0/0	1/1	1/1	1/1	1/1	1/1	1/1	1/1	1/1	1/1	./.	./.	1/1	1/1	1/1	./.	0/0	0/0	0/0	0/0	0/0
1B	1	15395660	A	T	0/0	1/1	1/1	1/1	1/1	1/1	1/1	1/1	1/1	1/1	./.	./.	1/1	1/1	1/1	./.	0/0	0/0	0/0	0/0	0/0
1B	1	15395683	A	T	0/0	1/1	1/1	1/1	./.	./.	1/1	1/1	1/1	1/1	./.	./.	1/1	1/1	1/1	./.	0/0	0/0	0/0	0/0	0/0
1B	1	15599971	G	A	0/0	1/1	1/1	1/1	1/1	1/1	0/1	1/1	1/1	1/1	./.	./.	1/1	1/1	1/1	./.	0/0	0/0	0/0	0/0	0/0
1B	1	15599982	T	C	0/0	1/1	1/1	1/1	1/1	1/1	0/1	1/1	1/1	1/1	./.	./.	1/1	1/1	1/1	./.	0/0	0/0	0/0	0/0	0/0
1B	1	15681853	T	C	0/0	1/1	1/1	1/1	1/1	1/1	1/1	1/1	1/1	1/1	1/1	1/1	1/1	1/1	1/1	1/1	0/0	0/0	0/0	0/0	0/0
1B	1	15681869	A	G	0/0	1/1	1/1	1/1	1/1	1/1	1/1	1/1	1/1	1/1	1/1	1/1	1/1	1/1	1/1	1/1	0/0	0/0	0/0	0/0	0/0
1B	1	15681927	T	C	0/0	1/1	1/1	1/1	1/1	1/1	1/1	1/1	1/1	1/1	1/1	1/1	1/1	1/1	1/1	1/1	0/0	0/0	0/0	0/0	0/0
1B	1	15681956	A	G	0/0	1/1	1/1	1/1	1/1	1/1	1/1	1/1	1/1	1/1	1/1	1/1	1/1	1/1	1/1	1/1	0/0	0/0	0/0	0/0	0/0
1B	1	15681964	T	C	0/0	1/1	1/1	1/1	1/1	1/1	1/1	1/1	1/1	1/1	1/1	1/1	1/1	1/1	1/1	1/1	./.	./.	./.	./.	./.
1B	1	15681969	G	A	0/0	1/1	1/1	1/1	1/1	1/1	1/1	1/1	1/1	1/1	1/1	1/1	1/1	1/1	1/1	1/1	./.	./.	./.	./.	./.
1B	1	15682019	T	C	0/0	1/1	1/1	1/1	1/1	1/1	1/1	1/1	1/1	1/1	1/1	1/1	1/1	1/1	1/1	1/1	./.	./.	./.	./.	./.
1B	1	15682025	C	T	0/0	1/1	1/1	1/1	0/1	0/1	1/1	1/1	1/1	1/1	0/1	0/1	1/1	1/1	1/1	0/1	./.	./.	./.	./.	./.
1B	1	15682026	A	G	0/0	1/1	1/1	1/1	1/1	1/1	1/1	1/1	1/1	1/1	1/1	1/1	1/1	1/1	1/1	1/1	0/0	0/0	0/0	0/0	0/0
1B	1	15682035	G	C	0/0	1/1	1/1	1/1	1/1	1/1	1/1	1/1	1/1	1/1	1/1	1/1	1/1	1/1	1/1	1/1	0/0	0/0	0/0	0/0	0/0
1B	1	15682051	T	C	0/0	1/1	1/1	1/1	1/1	1/1	1/1	1/1	1/1	1/1	1/1	1/1	1/1	1/1	1/1	1/1	0/0	0/0	0/0	0/0	0/0
1B	1	15682118	C	T	0/0	1/1	1/1	1/1	1/1	1/1	1/1	1/1	1/1	1/1	1/1	1/1	1/1	1/1	1/1	1/1	0/0	0/0	0/0	0/0	0/0
1B	1	15682130	G	A	0/0	1/1	1/1	1/1	1/1	1/1	1/1	1/1	1/1	1/1	0/0	0/0	1/1	1/1	1/1	0/0	0/0	0/0	0/0	0/0	0/0
1B	1	15868991	C	G	0/0	1/1	1/1	1/1	1/1	1/1	1/1	1/1	1/1	1/1	1/1	1/1	1/1	1/1	1/1	1/1	0/0	0/0	0/0	0/0	0/0
1B	1	15868993	C	T	0/0	1/1	1/1	1/1	1/1	1/1	1/1	1/1	1/1	1/1	1/1	1/1	1/1	1/1	1/1	1/1	0/0	0/0	0/0	0/0	0/0
1B	1	15869011	T	A	0/0	1/1	1/1	1/1	1/1	1/1	1/1	1/1	1/1	1/1	1/1	1/1	1/1	1/1	1/1	1/1	0/0	0/0	0/0	0/0	0/0
1B	1	15869038	T	A	0/0	1/1	1/1	1/1	1/1	1/1	1/1	1/1	1/1	1/1	1/1	1/1	1/1	1/1	1/1	1/1	0/0	0/0	0/0	0/0	0/0
1B	1	15869050	G	A	0/0	1/1	1/1	1/1	1/1	1/1	1/1	1/1	1/1	1/1	1/1	1/1	1/1	1/1	1/1	1/1	0/0	0/0	0/0	0/0	0/0
1B	1	15869052	T	C	0/0	1/1	1/1	1/1	1/1	1/1	1/1	1/1	1/1	1/1	1/1	1/1	1/1	1/1	1/1	1/1	0/0	0/0	0/0	0/0	0/0
1B	1	15869055	C	T	0/0	1/1	1/1	1/1	1/1	1/1	1/1	1/1	1/1	1/1	1/1	1/1	1/1	1/1	1/1	1/1	0/0	0/0	0/0	0/0	0/0
1B	1	15869077	G	A	0/0	1/1	1/1	1/1	1/1	1/1	1/1	1/1	1/1	1/1	1/1	1/1	1/1	1/1	1/1	1/1	0/0	0/0	0/0	0/0	0/0
1B	1	15869165	T	C	0/0	1/1	1/1	1/1	1/1	1/1	1/1	1/1	1/1	1/1	1/1	1/1	1/1	1/1	1/1	1/1	0/0	0/0	0/0	0/0	0/0
1B	1	15869179	T	C	0/0	1/1	1/1	1/1	1/1	1/1	1/1	1/1	1/1	1/1	1/1	1/1	1/1	1/1	1/1	1/1	0/0	0/0	0/0	0/0	0/0
1B	1	15869189	A	G	0/0	1/1	1/1	1/1	1/1	1/1	1/1	1/1	1/1	1/1	1/1	1/1	1/1	1/1	1/1	1/1	0/0	0/0	0/0	0/0	0/0
1B	1	15869193	C	T	0/0	1/1	1/1	1/1	1/1	1/1	1/1	1/1	1/1	1/1	1/1	1/1	1/1	1/1	1/1	1/1	0/0	0/0	0/0	0/0	0/0
1B	1	15869194	A	G	0/0	1/1	1/1	1/1	1/1	1/1	1/1	1/1	1/1	1/1	1/1	1/1	1/1	1/1	1/1	1/1	0/0	0/0	0/0	0/0	0/0
1B	1	15869241	G	A	0/0	1/1	1/1	1/1	1/1	1/1	1/1	1/1	1/1	1/1	1/1	1/1	1/1	1/1	1/1	1/1	0/0	0/0	0/0	0/0	0/0
1B	1	15869265	G	C	0/0	1/1	1/1	1/1	1/1	1/1	1/1	1/1	1/1	1/1	1/1	1/1	1/1	1/1	1/1	1/1	0/0	0/0	0/0	0/0	0/0
1B	1	15869319	C	T	0/0	1/1	1/1	1/1	1/1	1/1	1/1	1/1	1/1	1/1	1/1	1/1	1/1	1/1	1/1	1/1	0/0	0/0	0/0	0/0	0/0
1B	1	15869331	G	A	0/0	1/1	1/1	1/1	1/1	1/1	1/1	1/1	1/1	1/1	1/1	1/1	1/1	1/1	1/1	1/1	0/0	0/0	0/0	0/0	0/0
1B	1	15873457	C	G	0/0	1/1	1/1	1/1	1/1	1/1	1/1	1/1	1/1	1/1	1/1	1/1	1/1	1/1	1/1	1/1	0/0	0/0	0/0	0/0	0/0
1B	1	15873470	A	T	0/0	1/1	1/1	1/1	1/1	1/1	1/1	1/1	1/1	1/1	1/1	1/1	1/1	1/1	1/1	1/1	0/0	0/0	0/0	0/0	0/0
1B	1	15873476	A	C	0/0	1/1	1/1	1/1	1/1	1/1	1/1	1/1	1/1	1/1	1/1	1/1	1/1	1/1	1/1	1/1	0/0	0/0	0/0	0/0	0/0
1B	1	15873535	G	A	0/0	1/1	1/1	1/1	1/1	1/1	1/1	1/1	1/1	1/1	1/1	1/1	1/1	1/1	1/1	1/1	0/0	0/0	0/0	0/0	0/0
1B	1	15873537	A	C	0/0	1/1	1/1	1/1	1/1	1/1	1/1	1/1	1/1	1/1	1/1	1/1	1/1	1/1	1/1	1/1	0/0	0/0	0/0	0/0	0/0
1B	1	15875885	G	A	0/0	1/1	1/1	1/1	1/1	1/1	1/1	1/1	1/1	1/1	1/1	1/1	1/1	1/1	1/1	1/1	0/0	0/0	0/0	0/0	0/0
1B	1	16006481	C	T	0/0	1/1	1/1	1/1	1/1	1/1	1/1	1/1	1/1	1/1	./.	./.	1/1	1/1	1/1	./.	0/0	0/0	0/0	0/0	0/0
1B	1	16006488	T	C	0/0	1/1	1/1	1/1	1/1	1/1	1/1	1/1	1/1	1/1	./.	./.	1/1	1/1	1/1	./.	0/0	0/0	0/0	0/0	0/0
1B	1	16006496	T	C	0/0	1/1	1/1	1/1	1/1	1/1	1/1	1/1	1/1	1/1	./.	./.	1/1	1/1	1/1	./.	0/0	0/0	0/0	0/0	0/0
1B	1	16006499	G	A	0/0	1/1	1/1	1/1	1/1	1/1	1/1	1/1	1/1	1/1	./.	./.	1/1	1/1	1/1	./.	0/0	0/0	0/0	0/0	0/0
1B	1	16006502	C	T	0/0	1/1	1/1	1/1	1/1	1/1	1/1	1/1	1/1	1/1	./.	./.	1/1	1/1	1/1	./.	0/0	0/0	0/0	0/0	0/0
1B	1	16170203	G	A	0/0	1/1	1/1	1/1	1/1	1/1	1/1	1/1	1/1	1/1	1/1	1/1	1/1	1/1	1/1	1/1	0/0	0/0	0/0	0/0	0/0
1B	1	16170210	C	T	0/0	1/1	1/1	1/1	1/1	1/1	1/1	1/1	1/1	1/1	1/1	1/1	1/1	1/1	1/1	1/1	0/0	0/0	0/0	0/0	0/0
1B	1	16170230	T	C	0/0	1/1	1/1	1/1	1/1	1/1	1/1	1/1	1/1	1/1	1/1	1/1	1/1	1/1	1/1	1/1	0/0	0/0	0/0	0/0	0/0
1B	1	16170298	C	A	0/0	1/1	1/1	1/1	1/1	1/1	1/1	1/1	1/1	1/1	1/1	1/1	1/1	1/1	1/1	1/1	0/0	0/0	0/0	0/0	0/0
1B	1	16170341	C	T	0/0	1/1	1/1	1/1	1/1	1/1	1/1	1/1	1/1	1/1	1/1	1/1	1/1	1/1	1/1	1/1	0/0	0/0	0/0	0/0	0/0
1B	1	16170352	C	T	0/0	1/1	1/1	1/1	1/1	1/1	1/1	1/1	1/1	1/1	1/1	1/1	1/1	1/1	1/1	1/1	0/0	0/0	0/0	0/0	0/0
1B	1	16170363	T	G	0/0	1/1	1/1	1/1	1/1	1/1	1/1	1/1	1/1	1/1	1/1	1/1	1/1	1/1	1/1	1/1	0/0	0/0	0/0	0/0	0/0
1B	1	16170387	G	A	0/0	1/1	1/1	1/1	1/1	1/1	1/1	1/1	1/1	1/1	1/1	1/1	1/1	1/1	1/1	1/1	0/0	0/0	0/0	0/0	0/0
1B	1	16170405	G	A	0/0	1/1	1/1	1/1	1/1	1/1	1/1	1/1	1/1	1/1	1/1	1/1	1/1	1/1	1/1	1/1	0/0	0/0	0/0	0/0	0/0
1B	1	16170432	T	C	0/0	1/1	1/1	1/1	1/1	1/1	1/1	1/1	1/1	1/1	1/1	1/1	1/1	1/1	1/1	1/1	0/0	0/0	0/0	0/0	0/0
1B	1	16430047	T	C	0/0	1/1	1/1	1/1	1/1	1/1	1/1	1/1	1/1	1/1	1/1	1/1	1/1	1/1	1/1	1/1	0/0	0/0	0/0	0/0	0/0
1B	1	16430146	G	A	0/0	1/1	1/1	1/1	1/1	1/1	1/1	1/1	1/1	1/1	1/1	1/1	1/1	1/1	1/1	1/1	0/0	0/0	0/0	0/0	0/0
1B	1	16430148	A	C	0/0	1/1	1/1	1/1	1/1	1/1	1/1	1/1	1/1	1/1	1/1	1/1	1/1	1/1	1/1	1/1	0/0	0/0	0/0	0/0	0/0
1B	1	16430153	G	A	0/0	1/1	1/1	1/1	1/1	1/1	1/1	1/1	1/1	1/1	1/1	1/1	1/1	1/1	1/1	1/1	0/0	0/0	0/0	0/0	0/0
1B	1	16430155	A	G	0/0	1/1	1/1	1/1	1/1	1/1	1/1	1/1	1/1	1/1	1/1	1/1	1/1	1/1	1/1	1/1	0/0	0/0	0/0	0/0	0/0
1B	1	16430165	C	T	0/0	1/1	1/1	1/1	1/1	1/1	1/1	1/1	1/1	1/1	1/1	1/1	1/1	1/1	1/1	1/1	0/0	0/0	0/0	0/0	0/0
1B	1	16430189	A	T	0/0	1/1	1/1	1/1	1/1	1/1	1/1	1/1	1/1	1/1	1/1	1/1	1/1	1/1	1/1	1/1	0/0	0/0	0/0	0/0	0/0
1B	1	16430195	C	T	0/0	1/1	1/1	1/1	1/1	1/1	1/1	1/1	1/1	1/1	1/1	1/1	1/1	1/1	1/1	1/1	0/0	0/0	0/0	0/0	0/0
1B	1	16430206	A	T	0/0	1/1	1/1	1/1	1/1	1/1	1/1	1/1	1/1	1/1	1/1	1/1	1/1	1/1	1/1	1/1	0/0	0/0	0/0	0/0	0/0
1B	1	16430220	T	G	0/0	1/1	1/1	1/1	1/1	1/1	1/1	1/1	1/1	1/1	1/1	1/1	1/1	1/1	1/1	1/1	0/0	0/0	0/0	0/0	0/0
1B	1	16430223	G	A	0/0	1/1	1/1	1/1	1/1	1/1	1/1	1/1	1/1	1/1	1/1	1/1	1/1	1/1	1/1	1/1	0/0	0/0	0/0	0/0	0/0
1B	1	16430226	G	A	0/0	1/1	1/1	1/1	1/1	1/1	1/1	1/1	1/1	1/1	1/1	1/1	1/1	1/1	1/1	1/1	0/0	0/0	0/0	0/0	0/0
1B	1	16430229	A	C	0/0	1/1	1/1	1/1	1/1	1/1	1/1	1/1	1/1	1/1	1/1	1/1	1/1	1/1	1/1	1/1	0/0	0/0	0/0	0/0	0/0
1B	1	16430230	A	T	0/0	1/1	1/1	1/1	1/1	1/1	1/1	1/1	1/1	1/1	1/1	1/1	1/1	1/1	1/1	1/1	0/0	0/0	0/0	0/0	0/0
1B	1	16430231	G	C	0/0	1/1	1/1	1/1	1/1	1/1	1/1	1/1	1/1	1/1	1/1	1/1	1/1	1/1	1/1	1/1	0/0	0/0	0/0	0/0	0/0
1B	1	16430246	C	T	0/0	1/1	1/1	1/1	./.	./.	1/1	1/1	1/1	1/1	1/1	1/1	./.	1/1	1/1	1/1	0/0	0/0	0/0	0/0	0/0
1B	1	16430249	G	C	0/0	1/1	1/1	1/1	./.	./.	1/1	1/1	1/1	1/1	./.	./.	./.	1/1	1/1	./.	0/0	0/0	0/0	0/0	0/0
1B	1	16430250	G	A	0/0	1/1	1/1	1/1	./.	./.	1/1	1/1	1/1	1/1	./.	./.	./.	1/1	1/1	./.	0/0	0/0	0/0	0/0	0/0
1B	1	16430258	G	T	0/0	1/1	1/1	1/1	./.	./.	1/1	1/1	1/1	1/1	./.	./.	./.	1/1	1/1	./.	0/0	0/0	0/0	0/0	0/0
1B	1	16592072	T	G	0/0	1/1	1/1	1/1	1/1	1/1	1/1	1/1	1/1	1/1	1/1	1/1	1/1	1/1	1/1	1/1	0/0	0/0	0/0	0/0	0/0
1B	1	16874449	A	G	0/0	1/1	1/1	1/1	1/1	1/1	1/1	1/1	1/1	1/1	1/1	1/1	./.	1/1	1/1	1/1	0/0	0/0	0/0	0/0	0/0
1B	1	16874466	A	C	0/0	1/1	1/1	1/1	1/1	1/1	1/1	1/1	1/1	1/1	1/1	1/1	./.	1/1	1/1	1/1	0/0	0/0	0/0	0/0	0/0
1B	1	16874486	C	A	0/0	1/1	1/1	1/1	1/1	1/1	1/1	1/1	1/1	1/1	1/1	1/1	./.	1/1	1/1	1/1	0/0	0/0	0/0	0/0	0/0
1B	1	16874507	G	A	0/0	1/1	1/1	1/1	1/1	1/1	1/1	1/1	1/1	1/1	1/1	1/1	1/1	1/1	1/1	1/1	0/0	0/0	0/0	0/0	0/0
1B	1	16874519	G	A	0/0	1/1	1/1	1/1	1/1	1/1	1/1	1/1	1/1	1/1	1/1	1/1	1/1	1/1	1/1	1/1	0/0	0/0	0/0	0/0	0/0
1B	1	16874566	A	G	0/0	1/1	1/1	1/1	1/1	1/1	1/1	1/1	1/1	1/1	1/1	1/1	1/1	1/1	1/1	1/1	0/0	0/0	0/0	0/0	0/0
1B	1	16874586	T	C	0/0	1/1	1/1	1/1	1/1	1/1	1/1	1/1	1/1	1/1	1/1	1/1	1/1	1/1	1/1	1/1	0/0	0/0	0/0	0/0	0/0
1B	1	16874625	G	A	0/0	1/1	1/1	1/1	1/1	1/1	1/1	1/1	1/1	1/1	1/1	1/1	1/1	1/1	1/1	1/1	0/0	0/0	0/0	0/0	0/0
1B	1	16874643	T	A	0/0	1/1	1/1	1/1	1/1	1/1	1/1	1/1	1/1	1/1	1/1	1/1	1/1	1/1	1/1	1/1	0/0	0/0	0/0	0/0	0/0
1B	1	16874661	G	A	0/0	1/1	1/1	1/1	1/1	1/1	1/1	1/1	1/1	1/1	1/1	1/1	1/1	1/1	1/1	1/1	0/0	0/0	0/0	0/0	0/0
1B	1	16874689	G	C	0/0	1/1	1/1	1/1	1/1	1/1	1/1	1/1	1/1	1/1	1/1	1/1	1/1	1/1	1/1	1/1	0/0	0/0	0/0	0/0	0/0
1B	1	16874700	T	C	0/0	1/1	1/1	1/1	1/1	1/1	1/1	1/1	1/1	1/1	1/1	1/1	1/1	1/1	1/1	1/1	0/0	0/0	0/0	0/0	0/0
1B	1	16874706	A	G	0/0	1/1	1/1	1/1	1/1	1/1	1/1	1/1	1/1	1/1	1/1	1/1	1/1	1/1	1/1	1/1	0/0	0/0	0/0	0/0	0/0
1B	1	16874747	A	T	0/0	1/1	1/1	1/1	1/1	1/1	1/1	1/1	1/1	1/1	1/1	1/1	1/1	1/1	1/1	1/1	0/0	0/0	0/0	0/0	0/0
1B	1	16874760	C	T	0/0	1/1	1/1	1/1	1/1	1/1	1/1	1/1	1/1	1/1	1/1	1/1	1/1	1/1	1/1	1/1	0/0	0/0	0/0	0/0	0/0
1B	1	16874765	T	C	0/0	1/1	1/1	1/1	1/1	1/1	1/1	1/1	1/1	1/1	1/1	1/1	1/1	1/1	1/1	1/1	0/0	0/0	0/0	0/0	0/0
1B	1	16874768	A	C	0/0	1/1	1/1	1/1	1/1	1/1	1/1	1/1	1/1	1/1	1/1	1/1	1/1	1/1	1/1	1/1	0/0	0/0	0/0	0/0	0/0
1B	1	16874793	T	C	0/0	1/1	1/1	1/1	1/1	1/1	1/1	1/1	1/1	1/1	1/1	1/1	1/1	1/1	1/1	1/1	0/0	0/0	0/0	0/0	0/0
1B	1	16874794	T	C	0/0	1/1	1/1	1/1	1/1	1/1	1/1	1/1	1/1	1/1	1/1	1/1	1/1	1/1	1/1	1/1	0/0	0/0	0/0	0/0	0/0
1B	1	16874800	T	C	0/0	1/1	1/1	1/1	1/1	1/1	1/1	1/1	1/1	1/1	1/1	1/1	1/1	1/1	1/1	1/1	0/0	0/0	0/0	0/0	0/0
1B	1	16874801	G	T	0/0	1/1	1/1	1/1	1/1	1/1	1/1	1/1	1/1	1/1	1/1	1/1	1/1	1/1	1/1	1/1	0/0	0/0	0/0	0/0	0/0
1B	1	16874818	C	T	0/0	1/1	1/1	1/1	1/1	1/1	1/1	1/1	1/1	1/1	1/1	1/1	1/1	1/1	1/1	1/1	0/0	0/0	0/0	0/0	0/0
1B	1	16874823	T	C	0/0	1/1	1/1	1/1	1/1	1/1	1/1	1/1	1/1	1/1	./.	./.	1/1	1/1	1/1	./.	0/0	0/0	0/0	0/0	0/0
1B	1	16874825	T	G	0/0	1/1	1/1	1/1	1/1	1/1	1/1	1/1	1/1	1/1	./.	./.	1/1	1/1	1/1	./.	0/0	0/0	0/0	0/0	0/0
1B	1	16874828	G	A	0/0	1/1	1/1	1/1	1/1	1/1	1/1	1/1	1/1	1/1	./.	./.	1/1	1/1	1/1	./.	0/0	0/0	0/0	0/0	0/0
1B	1	16874834	A	T	0/0	1/1	1/1	1/1	1/1	1/1	1/1	1/1	1/1	1/1	./.	./.	1/1	1/1	1/1	./.	0/0	0/0	0/0	0/0	0/0
1B	1	16874841	T	G	0/0	1/1	1/1	1/1	1/1	1/1	1/1	1/1	1/1	1/1	./.	./.	1/1	1/1	1/1	./.	0/0	0/0	0/0	0/0	0/0
1B	1	16958759	G	C	0/0	1/1	1/1	1/1	./.	./.	./.	1/1	1/1	1/1	1/1	1/1	1/1	1/1	1/1	1/1	0/0	0/0	0/0	0/0	0/0
1B	1	16958763	A	T	0/0	1/1	1/1	1/1	./.	./.	./.	1/1	1/1	1/1	1/1	1/1	1/1	1/1	1/1	1/1	0/0	0/0	0/0	0/0	0/0
1B	1	16958777	G	A	0/0	1/1	1/1	1/1	./.	./.	./.	1/1	1/1	1/1	1/1	1/1	1/1	1/1	1/1	1/1	./.	./.	./.	./.	./.
1B	1	16958786	C	T	0/0	1/1	1/1	1/1	./.	./.	./.	1/1	1/1	1/1	1/1	1/1	1/1	1/1	1/1	1/1	0/0	0/0	0/0	0/0	0/0
1B	1	16958792	A	G	0/0	1/1	1/1	1/1	./.	./.	./.	1/1	1/1	1/1	1/1	1/1	1/1	1/1	1/1	1/1	0/0	0/0	0/0	0/0	0/0
1B	1	16958804	T	C	0/0	1/1	1/1	1/1	./.	./.	./.	1/1	1/1	1/1	1/1	1/1	1/1	1/1	1/1	1/1	0/0	0/0	0/0	0/0	0/0
1B	1	16958807	G	C	0/0	1/1	1/1	1/1	./.	./.	./.	1/1	1/1	1/1	1/1	1/1	1/1	1/1	1/1	1/1	0/0	0/0	0/0	0/0	0/0
1B	1	16958825	A	T	0/0	1/1	1/1	1/1	./.	./.	./.	1/1	1/1	1/1	1/1	1/1	1/1	1/1	1/1	1/1	0/0	0/0	0/0	0/0	0/0
1B	1	16958833	C	T	0/0	1/1	1/1	1/1	./.	./.	./.	1/1	1/1	1/1	1/1	1/1	1/1	1/1	1/1	1/1	0/0	0/0	0/0	0/0	0/0
1B	1	16958856	T	C	0/0	1/1	1/1	1/1	./.	./.	./.	1/1	1/1	1/1	1/1	1/1	1/1	1/1	1/1	1/1	0/0	0/0	0/0	0/0	0/0
1B	1	16958867	C	T	0/0	1/1	1/1	1/1	./.	./.	./.	1/1	1/1	1/1	1/1	1/1	1/1	1/1	1/1	1/1	0/0	0/0	0/0	0/0	0/0
1B	1	16958870	A	G	0/0	1/1	1/1	1/1	./.	./.	./.	1/1	1/1	1/1	1/1	1/1	1/1	1/1	1/1	1/1	0/0	0/0	0/0	0/0	0/0
1B	1	17293706	C	A	0/0	1/1	1/1	1/1	1/1	1/1	./.	1/1	1/1	1/1	./.	./.	./.	1/1	1/1	./.	0/0	0/0	0/0	0/0	0/0
1B	1	17293709	T	C	0/0	1/1	1/1	1/1	1/1	1/1	./.	1/1	1/1	1/1	./.	./.	./.	1/1	1/1	./.	0/0	0/0	0/0	0/0	0/0
1B	1	17293716	A	G	0/0	1/1	1/1	1/1	1/1	1/1	1/1	1/1	1/1	1/1	./.	./.	./.	1/1	1/1	./.	0/0	0/0	0/0	0/0	0/0
1B	1	17293726	T	A	0/0	1/1	1/1	1/1	1/1	1/1	1/1	1/1	1/1	1/1	./.	./.	1/1	1/1	1/1	./.	0/0	0/0	0/0	0/0	0/0
1B	1	17293743	C	A	0/0	1/1	1/1	1/1	1/1	1/1	1/1	1/1	1/1	1/1	./.	./.	1/1	1/1	1/1	./.	0/0	0/0	0/0	0/0	0/0
1B	1	17293744	C	T	0/0	1/1	1/1	1/1	1/1	1/1	1/1	1/1	1/1	1/1	./.	./.	1/1	1/1	1/1	./.	0/0	0/0	0/0	0/0	0/0
1B	1	17293751	C	A	0/0	1/1	1/1	1/1	1/1	1/1	1/1	1/1	1/1	1/1	./.	./.	1/1	1/1	1/1	./.	0/0	0/0	0/0	0/0	0/0
1B	1	17293753	A	G	0/0	1/1	1/1	1/1	1/1	1/1	1/1	1/1	1/1	1/1	./.	./.	1/1	1/1	1/1	./.	0/0	0/0	0/0	0/0	0/0
1B	1	17293757	A	G	0/0	1/1	1/1	1/1	1/1	1/1	1/1	1/1	1/1	1/1	./.	./.	1/1	1/1	1/1	./.	0/0	0/0	0/0	0/0	0/0
1B	1	17293765	T	C	0/0	1/1	1/1	1/1	1/1	1/1	1/1	1/1	1/1	1/1	./.	./.	1/1	1/1	1/1	./.	0/0	0/0	0/0	0/0	0/0
1B	1	17293776	T	C	0/0	1/1	1/1	1/1	1/1	1/1	1/1	1/1	1/1	1/1	1/1	1/1	1/1	1/1	1/1	1/1	0/0	0/0	0/0	0/0	0/0
1B	1	17293783	G	A	0/0	1/1	1/1	1/1	1/1	1/1	1/1	1/1	1/1	1/1	1/1	1/1	1/1	1/1	1/1	1/1	0/0	0/0	0/0	0/0	0/0
1B	1	17293784	A	T	0/0	1/1	1/1	1/1	1/1	1/1	1/1	1/1	1/1	1/1	1/1	1/1	1/1	1/1	1/1	1/1	0/0	0/0	0/0	0/0	0/0
1B	1	17293797	T	C	0/0	1/1	1/1	1/1	1/1	1/1	1/1	1/1	1/1	1/1	1/1	1/1	1/1	1/1	1/1	1/1	0/0	0/0	0/0	0/0	0/0
1B	1	17293861	G	C	0/0	1/1	1/1	1/1	1/1	1/1	1/1	1/1	1/1	1/1	1/1	1/1	1/1	1/1	1/1	1/1	0/0	0/0	0/0	0/0	0/0
1B	1	17293873	G	A	0/0	1/1	1/1	1/1	1/1	1/1	1/1	1/1	1/1	1/1	1/1	1/1	1/1	1/1	1/1	1/1	0/0	0/0	0/0	0/0	0/0
1B	1	17293883	C	A	0/0	1/1	1/1	1/1	1/1	1/1	1/1	1/1	1/1	1/1	1/1	1/1	1/1	1/1	1/1	1/1	0/0	0/0	0/0	0/0	0/0
1B	1	17293895	C	G	0/0	1/1	1/1	1/1	1/1	1/1	1/1	1/1	1/1	1/1	1/1	1/1	1/1	1/1	1/1	1/1	0/0	0/0	0/0	0/0	0/0
1B	1	17293926	C	T	0/0	1/1	1/1	1/1	1/1	1/1	1/1	1/1	1/1	1/1	1/1	1/1	1/1	1/1	1/1	1/1	0/0	0/0	0/0	0/0	0/0
1B	1	17293931	T	G	0/0	1/1	1/1	1/1	1/1	1/1	1/1	1/1	1/1	1/1	1/1	1/1	1/1	1/1	1/1	1/1	0/0	0/0	0/0	0/0	0/0
1B	1	17293963	C	G	0/0	1/1	1/1	1/1	1/1	1/1	1/1	1/1	1/1	1/1	1/1	1/1	1/1	1/1	1/1	1/1	0/0	0/0	0/0	0/0	0/0
1B	1	17293973	T	C	0/0	1/1	1/1	1/1	1/1	1/1	1/1	1/1	1/1	1/1	1/1	1/1	1/1	1/1	1/1	1/1	0/0	0/0	0/0	0/0	0/0
1B	1	17293991	A	T	0/0	1/1	1/1	1/1	1/1	1/1	1/1	1/1	1/1	1/1	1/1	1/1	1/1	1/1	1/1	1/1	0/0	0/0	0/0	0/0	0/0
1B	1	17294001	C	G	0/0	1/1	1/1	1/1	1/1	1/1	1/1	1/1	1/1	1/1	1/1	1/1	1/1	1/1	1/1	1/1	0/0	0/0	0/0	0/0	0/0
1B	1	17294003	G	T	0/0	1/1	1/1	1/1	1/1	1/1	1/1	1/1	1/1	1/1	1/1	1/1	1/1	1/1	1/1	1/1	0/0	0/0	0/0	0/0	0/0
1B	1	17294021	T	C	0/0	1/1	1/1	1/1	1/1	1/1	1/1	1/1	1/1	1/1	1/1	1/1	1/1	1/1	1/1	1/1	0/0	0/0	0/0	0/0	0/0
1B	1	17294028	A	T	0/0	1/1	1/1	1/1	1/1	1/1	1/1	1/1	1/1	1/1	1/1	1/1	1/1	1/1	1/1	1/1	0/0	0/0	0/0	0/0	0/0
1B	1	17294034	C	A	0/0	1/1	1/1	1/1	1/1	1/1	1/1	1/1	1/1	1/1	1/1	1/1	1/1	1/1	1/1	1/1	0/0	0/0	0/0	0/0	0/0
1B	1	17294036	A	G	0/0	1/1	1/1	1/1	1/1	1/1	1/1	1/1	1/1	1/1	1/1	1/1	1/1	1/1	1/1	1/1	0/0	0/0	0/0	0/0	0/0
1B	1	17294075	A	C	0/0	1/1	1/1	1/1	1/1	1/1	1/1	1/1	1/1	1/1	1/1	1/1	1/1	1/1	1/1	1/1	0/0	0/0	0/0	0/0	0/0
1B	1	17294077	T	G	0/0	1/1	1/1	1/1	1/1	1/1	1/1	1/1	1/1	1/1	1/1	1/1	1/1	1/1	1/1	1/1	0/0	0/0	0/0	0/0	0/0
1B	1	17294085	G	C	0/0	1/1	1/1	1/1	1/1	1/1	1/1	1/1	1/1	1/1	1/1	1/1	1/1	1/1	1/1	1/1	0/0	0/0	0/0	0/0	0/0
1B	1	17294107	T	A	0/0	1/1	1/1	1/1	1/1	1/1	1/1	1/1	1/1	1/1	1/1	1/1	./.	1/1	1/1	1/1	0/0	0/0	0/0	0/0	0/0
1B	1	17294117	T	C	0/0	1/1	1/1	1/1	1/1	1/1	1/1	1/1	1/1	1/1	1/1	1/1	./.	1/1	1/1	1/1	0/0	0/0	0/0	0/0	0/0
1B	1	17668188	C	T	0/0	1/1	1/1	1/1	1/1	1/1	1/1	1/1	1/1	1/1	./.	./.	1/1	1/1	1/1	./.	0/0	0/0	0/0	0/0	0/0
1B	1	17668202	C	G	0/0	1/1	1/1	1/1	1/1	1/1	1/1	1/1	1/1	1/1	./.	./.	1/1	1/1	1/1	./.	0/0	0/0	0/0	0/0	0/0
1B	1	17668213	A	C	0/0	1/1	1/1	1/1	1/1	1/1	1/1	1/1	1/1	1/1	./.	./.	1/1	1/1	1/1	./.	0/0	0/0	0/0	0/0	0/0
1B	1	17668219	C	T	0/0	1/1	1/1	1/1	1/1	1/1	1/1	1/1	1/1	1/1	./.	./.	1/1	1/1	1/1	./.	0/0	0/0	0/0	0/0	0/0
1B	1	17668220	A	C	0/0	1/1	1/1	1/1	1/1	1/1	0/1	1/1	1/1	1/1	./.	./.	1/1	1/1	1/1	./.	./.	./.	./.	./.	./.
1B	1	17668242	T	C	0/0	1/1	1/1	1/1	1/1	1/1	1/1	1/1	1/1	1/1	./.	./.	1/1	1/1	1/1	./.	./.	./.	./.	./.	./.
1B	1	17668243	G	A	0/0	1/1	1/1	1/1	1/1	1/1	1/1	1/1	1/1	1/1	./.	./.	1/1	1/1	1/1	./.	0/0	0/0	0/0	0/0	0/0
1B	1	17668275	T	C	0/0	1/1	1/1	1/1	1/1	1/1	1/1	1/1	1/1	1/1	1/1	1/1	1/1	1/1	1/1	1/1	0/0	0/0	0/0	0/0	0/0
1B	1	17668281	C	T	0/0	1/1	1/1	1/1	1/1	1/1	1/1	1/1	1/1	1/1	1/1	1/1	1/1	1/1	1/1	1/1	0/0	0/0	0/0	0/0	0/0
1B	1	17668332	T	C	0/0	1/1	1/1	1/1	1/1	1/1	1/1	1/1	1/1	1/1	1/1	1/1	1/1	1/1	1/1	1/1	0/0	0/0	0/0	0/0	0/0
1B	1	17668334	G	A	0/0	1/1	1/1	1/1	1/1	1/1	1/1	1/1	1/1	1/1	1/1	1/1	1/1	1/1	1/1	1/1	0/0	0/0	0/0	0/0	0/0
1B	1	17668411	G	A	0/0	1/1	1/1	1/1	1/1	1/1	0/1	1/1	1/1	1/1	1/1	1/1	1/1	1/1	1/1	1/1	0/0	0/0	0/0	0/0	0/0
1B	1	17668445	A	T	0/0	1/1	1/1	1/1	1/1	1/1	1/1	1/1	1/1	1/1	1/1	1/1	1/1	1/1	1/1	1/1	0/0	0/0	0/0	0/0	0/0
1B	1	17746646	A	G	0/0	1/1	1/1	1/1	1/1	1/1	./.	1/1	1/1	1/1	1/1	1/1	1/1	1/1	1/1	1/1	0/0	0/0	0/0	0/0	0/0
1B	1	17746649	A	G	0/0	1/1	1/1	1/1	1/1	1/1	./.	1/1	1/1	1/1	1/1	1/1	1/1	1/1	1/1	1/1	0/0	0/0	0/0	0/0	0/0
1B	1	17746652	G	A	0/0	1/1	1/1	1/1	1/1	1/1	./.	1/1	1/1	1/1	1/1	1/1	1/1	1/1	1/1	1/1	0/0	0/0	0/0	0/0	0/0
1B	1	17746739	T	A	0/0	1/1	1/1	1/1	1/1	1/1	1/1	1/1	1/1	1/1	1/1	1/1	1/1	1/1	1/1	1/1	0/0	0/0	0/0	0/0	0/0
1B	1	17746835	T	C	0/0	1/1	1/1	1/1	1/1	1/1	1/1	1/1	1/1	1/1	1/1	1/1	1/1	1/1	1/1	1/1	0/0	0/0	0/0	0/0	0/0
1B	1	17746917	C	G	0/0	1/1	1/1	1/1	1/1	1/1	1/1	1/1	1/1	1/1	./.	./.	1/1	1/1	1/1	./.	0/0	0/0	0/0	0/0	0/0
1B	1	17867507	A	C	0/0	1/1	1/1	1/1	./.	./.	./.	1/1	1/1	1/1	./.	./.	./.	1/1	1/1	./.	0/0	0/0	0/0	0/0	0/0
1B	1	17867547	A	T	0/0	1/1	1/1	1/1	./.	./.	1/1	1/1	1/1	1/1	./.	./.	./.	1/1	1/1	./.	0/0	0/0	0/0	0/0	0/0
1B	1	17867557	A	G	0/0	1/1	1/1	1/1	./.	./.	1/1	1/1	1/1	1/1	./.	./.	./.	1/1	1/1	./.	0/0	0/0	0/0	0/0	0/0
1B	1	18177116	T	C	0/0	1/1	1/1	1/1	1/1	1/1	./.	1/1	1/1	1/1	1/1	1/1	1/1	1/1	1/1	1/1	0/0	0/0	0/0	0/0	0/0
1B	1	18177517	G	A	0/0	1/1	1/1	1/1	1/1	1/1	1/1	1/1	1/1	1/1	1/1	1/1	1/1	1/1	1/1	1/1	0/0	0/0	0/0	0/0	0/0
1B	1	18177564	A	G	0/0	1/1	1/1	1/1	1/1	1/1	1/1	1/1	1/1	1/1	1/1	1/1	1/1	1/1	1/1	1/1	0/0	0/0	0/0	0/0	0/0
1B	1	18177629	C	T	0/0	1/1	1/1	1/1	1/1	1/1	1/1	1/1	1/1	1/1	1/1	1/1	1/1	1/1	1/1	1/1	0/0	0/0	0/0	0/0	0/0
1B	1	18177650	A	G	0/0	1/1	1/1	1/1	1/1	1/1	1/1	1/1	1/1	1/1	1/1	1/1	1/1	1/1	1/1	1/1	0/0	0/0	0/0	0/0	0/0
1B	1	18177666	A	T	0/0	1/1	1/1	1/1	1/1	1/1	1/1	1/1	1/1	1/1	1/1	1/1	1/1	1/1	1/1	1/1	0/0	0/0	0/0	0/0	0/0
1B	1	18177667	A	C	0/0	1/1	1/1	1/1	1/1	1/1	1/1	1/1	1/1	1/1	1/1	1/1	1/1	1/1	1/1	1/1	0/0	0/0	0/0	0/0	0/0
1B	1	18177675	C	T	0/0	1/1	1/1	1/1	1/1	1/1	1/1	1/1	1/1	1/1	1/1	1/1	1/1	1/1	1/1	1/1	0/0	0/0	0/0	0/0	0/0
1B	1	18177676	T	G	0/0	1/1	1/1	1/1	1/1	1/1	1/1	1/1	1/1	1/1	1/1	1/1	1/1	1/1	1/1	1/1	0/0	0/0	0/0	0/0	0/0
1B	1	18177683	C	T	0/0	1/1	1/1	1/1	1/1	1/1	1/1	1/1	1/1	1/1	1/1	1/1	1/1	1/1	1/1	1/1	0/0	0/0	0/0	0/0	0/0
1B	1	18177723	C	T	0/0	1/1	1/1	1/1	1/1	1/1	1/1	1/1	1/1	1/1	1/1	1/1	1/1	1/1	1/1	1/1	0/0	0/0	0/0	0/0	0/0
1B	1	18177763	C	T	0/0	1/1	1/1	1/1	1/1	1/1	1/1	1/1	1/1	1/1	1/1	1/1	1/1	1/1	1/1	1/1	0/0	0/0	0/0	0/0	0/0
1B	1	18177784	T	C	0/0	1/1	1/1	1/1	1/1	1/1	1/1	1/1	1/1	1/1	1/1	1/1	1/1	1/1	1/1	1/1	0/0	0/0	0/0	0/0	0/0
1B	1	18200250	A	G	0/0	1/1	1/1	1/1	./.	./.	./.	1/1	1/1	1/1	./.	./.	./.	1/1	1/1	./.	0/0	0/0	0/0	0/0	0/0
1B	1	18200259	A	C	0/0	1/1	1/1	1/1	./.	./.	./.	1/1	1/1	1/1	./.	./.	./.	1/1	1/1	./.	0/0	0/0	0/0	0/0	0/0
1B	1	18200271	C	G	0/0	1/1	1/1	1/1	0/0	0/0	./.	1/1	1/1	1/1	./.	./.	./.	1/1	1/1	./.	0/0	0/0	0/0	0/0	0/0
1B	1	18200334	A	G	0/0	1/1	1/1	1/1	1/1	1/1	./.	1/1	1/1	1/1	./.	./.	./.	1/1	1/1	./.	0/0	0/0	0/0	0/0	0/0
1B	1	18200340	T	G	0/0	1/1	1/1	1/1	1/1	1/1	./.	1/1	1/1	1/1	./.	./.	./.	1/1	1/1	./.	0/0	0/0	0/0	0/0	0/0
1B	1	18200379	G	A	0/0	1/1	1/1	1/1	1/1	1/1	./.	1/1	1/1	1/1	1/1	1/1	./.	1/1	1/1	1/1	0/0	0/0	0/0	0/0	0/0
1B	1	18200394	A	T	0/0	1/1	1/1	1/1	1/1	1/1	./.	1/1	1/1	1/1	1/1	1/1	./.	1/1	1/1	1/1	0/0	0/0	0/0	0/0	0/0
1B	1	18200397	C	A	0/0	1/1	1/1	1/1	1/1	1/1	./.	1/1	1/1	1/1	1/1	1/1	./.	1/1	1/1	1/1	0/0	0/0	0/0	0/0	0/0
1B	1	18200403	G	A	0/0	1/1	1/1	1/1	1/1	1/1	./.	1/1	1/1	1/1	1/1	1/1	./.	1/1	1/1	1/1	0/0	0/0	0/0	0/0	0/0
1B	1	18200420	A	G	0/0	1/1	1/1	1/1	1/1	1/1	./.	1/1	1/1	1/1	1/1	1/1	./.	1/1	1/1	1/1	0/0	0/0	0/0	0/0	0/0
1B	1	18200429	T	C	0/0	1/1	1/1	1/1	1/1	1/1	./.	1/1	1/1	1/1	1/1	1/1	./.	1/1	1/1	1/1	0/0	0/0	0/0	0/0	0/0
1B	1	18200441	G	A	0/0	1/1	1/1	1/1	1/1	1/1	./.	1/1	1/1	1/1	1/1	1/1	./.	1/1	1/1	1/1	0/0	0/0	0/0	0/0	0/0
1B	1	18200494	G	C	0/0	1/1	1/1	1/1	./.	./.	./.	1/1	1/1	1/1	1/1	1/1	./.	1/1	1/1	1/1	0/0	0/0	0/0	0/0	0/0
1B	1	18200517	A	T	0/0	1/1	1/1	1/1	./.	./.	./.	1/1	1/1	1/1	1/1	1/1	./.	1/1	1/1	1/1	0/0	0/0	0/0	0/0	0/0
1B	1	18200519	C	T	0/0	1/1	1/1	1/1	./.	./.	./.	1/1	1/1	1/1	1/1	1/1	./.	1/1	1/1	1/1	0/0	0/0	0/0	0/0	0/0
1B	1	18200550	G	A	0/0	1/1	1/1	1/1	./.	./.	./.	1/1	1/1	1/1	1/1	1/1	./.	1/1	1/1	1/1	0/0	0/0	0/0	0/0	0/0
1B	1	18200568	A	G	0/0	1/1	1/1	1/1	./.	./.	./.	1/1	1/1	1/1	1/1	1/1	./.	1/1	1/1	1/1	0/0	0/0	0/0	0/0	0/0
1B	1	18200573	C	T	0/0	1/1	1/1	1/1	./.	./.	./.	1/1	1/1	1/1	1/1	1/1	./.	1/1	1/1	1/1	0/0	0/0	0/0	0/0	0/0
1B	1	18200584	A	G	0/0	1/1	1/1	1/1	./.	./.	./.	1/1	1/1	1/1	1/1	1/1	./.	1/1	1/1	1/1	0/0	0/0	0/0	0/0	0/0
1B	1	18200602	C	T	0/0	1/1	1/1	1/1	./.	./.	./.	1/1	1/1	1/1	1/1	1/1	./.	1/1	1/1	1/1	0/0	0/0	0/0	0/0	0/0
1B	1	18502829	T	C	0/0	1/1	1/1	1/1	1/1	1/1	1/1	1/1	1/1	1/1	1/1	1/1	1/1	1/1	1/1	1/1	0/0	0/0	0/0	0/0	0/0
1B	1	18502834	T	A	0/0	1/1	1/1	1/1	1/1	1/1	1/1	1/1	1/1	1/1	1/1	1/1	1/1	1/1	1/1	1/1	0/0	0/0	0/0	0/0	0/0
1B	1	18503060	T	C	0/0	1/1	1/1	1/1	1/1	1/1	1/1	1/1	1/1	1/1	1/1	1/1	1/1	1/1	1/1	1/1	0/0	0/0	0/0	0/0	0/0
1B	1	18503071	G	C	0/0	1/1	1/1	1/1	1/1	1/1	1/1	1/1	1/1	1/1	1/1	1/1	1/1	1/1	1/1	1/1	0/0	0/0	0/0	0/0	0/0
1B	1	18503115	T	C	0/0	1/1	1/1	1/1	1/1	1/1	1/1	1/1	1/1	1/1	1/1	1/1	1/1	1/1	1/1	1/1	0/0	0/0	0/0	0/0	0/0
1B	1	18503136	G	A	0/0	1/1	1/1	1/1	1/1	1/1	1/1	1/1	1/1	1/1	1/1	1/1	1/1	1/1	1/1	1/1	0/0	0/0	0/0	0/0	0/0
1B	1	18503154	A	G	0/0	1/1	1/1	1/1	1/1	1/1	1/1	1/1	1/1	1/1	1/1	1/1	1/1	1/1	1/1	1/1	0/0	0/0	0/0	0/0	0/0
1B	1	18503170	G	A	0/0	1/1	1/1	1/1	1/1	1/1	1/1	1/1	1/1	1/1	1/1	1/1	1/1	1/1	1/1	1/1	0/0	0/0	0/0	0/0	0/0
1B	1	18503181	T	C	0/0	1/1	1/1	1/1	1/1	1/1	1/1	1/1	1/1	1/1	1/1	1/1	1/1	1/1	1/1	1/1	0/0	0/0	0/0	0/0	0/0
1B	1	18509599	A	T	0/0	1/1	1/1	1/1	1/1	1/1	1/1	1/1	1/1	1/1	./.	./.	1/1	1/1	1/1	./.	0/0	0/0	0/0	0/0	0/0
1B	1	18509714	C	T	0/0	1/1	1/1	1/1	1/1	1/1	1/1	1/1	1/1	1/1	1/1	1/1	1/1	1/1	1/1	1/1	0/0	0/0	0/0	0/0	0/0
1B	1	18509723	T	C	0/0	1/1	1/1	1/1	1/1	1/1	1/1	1/1	1/1	1/1	1/1	1/1	1/1	1/1	1/1	1/1	./.	./.	./.	./.	./.
1B	1	18562743	G	A	0/0	1/1	1/1	1/1	1/1	1/1	1/1	1/1	1/1	1/1	1/1	1/1	1/1	1/1	1/1	1/1	./.	./.	./.	./.	./.
1B	1	18562791	C	G	0/0	1/1	1/1	1/1	1/1	1/1	1/1	1/1	1/1	1/1	1/1	1/1	1/1	1/1	1/1	1/1	./.	./.	./.	./.	./.
1B	1	18562966	A	T	0/0	1/1	1/1	1/1	1/1	1/1	1/1	1/1	1/1	1/1	1/1	1/1	1/1	1/1	1/1	1/1	./.	./.	./.	./.	./.
1B	1	18563059	T	G	0/0	1/1	1/1	1/1	1/1	1/1	1/1	1/1	1/1	1/1	1/1	1/1	1/1	1/1	1/1	1/1	./.	./.	./.	./.	./.
1B	1	18563747	G	A	0/0	1/1	1/1	1/1	1/1	1/1	1/1	1/1	1/1	1/1	./.	./.	./.	1/1	1/1	./.	./.	./.	./.	./.	./.
1B	1	18563770	G	A	0/0	1/1	1/1	1/1	0/1	0/1	0/1	1/1	1/1	1/1	0/0	0/0	0/0	1/1	1/1	0/0	0/0	0/0	0/0	0/0	0/0
1B	1	18563777	T	C	0/0	1/1	1/1	1/1	0/1	0/1	0/1	1/1	1/1	1/1	0/0	0/0	./.	1/1	1/1	0/0	0/0	0/0	0/0	0/0	0/0
1B	1	18563862	G	A	0/0	1/1	1/1	1/1	1/1	1/1	1/1	1/1	1/1	1/1	1/1	1/1	1/1	1/1	1/1	1/1	0/0	0/0	0/0	0/0	0/0
1B	1	18563884	A	G	0/0	1/1	1/1	1/1	1/1	1/1	1/1	1/1	1/1	1/1	1/1	1/1	1/1	1/1	1/1	1/1	0/0	0/0	0/0	0/0	0/0
1B	1	18563924	T	C	0/0	1/1	1/1	1/1	1/1	1/1	1/1	1/1	1/1	1/1	1/1	1/1	1/1	1/1	1/1	1/1	0/0	0/0	0/0	0/0	0/0
1B	1	18563929	A	G	0/0	1/1	1/1	1/1	1/1	1/1	1/1	1/1	1/1	1/1	1/1	1/1	1/1	1/1	1/1	1/1	0/0	0/0	0/0	0/0	0/0
1B	1	18563956	G	A	0/0	1/1	1/1	1/1	1/1	1/1	1/1	1/1	1/1	1/1	1/1	1/1	1/1	1/1	1/1	1/1	0/0	0/0	0/0	0/0	0/0
1B	1	18564003	A	G	0/0	1/1	1/1	1/1	1/1	1/1	1/1	1/1	1/1	1/1	1/1	1/1	1/1	1/1	1/1	1/1	0/0	0/0	0/0	0/0	0/0
1B	1	18564058	G	A	0/0	1/1	1/1	1/1	1/1	1/1	1/1	1/1	1/1	1/1	1/1	1/1	1/1	1/1	1/1	1/1	0/0	0/0	0/0	0/0	0/0
1B	1	18564235	T	C	0/0	1/1	1/1	1/1	1/1	1/1	1/1	1/1	1/1	1/1	1/1	1/1	1/1	1/1	1/1	1/1	0/0	0/0	0/0	0/0	0/0
1B	1	18564245	A	G	0/0	1/1	1/1	1/1	1/1	1/1	1/1	1/1	1/1	1/1	1/1	1/1	1/1	1/1	1/1	1/1	0/0	0/0	0/0	0/0	0/0
1B	1	18577364	T	C	0/0	1/1	1/1	1/1	1/1	1/1	./.	1/1	1/1	1/1	./.	./.	./.	1/1	1/1	./.	0/0	0/0	0/0	0/0	0/0
1B	1	18586789	C	T	0/0	1/1	1/1	1/1	1/1	1/1	1/1	1/1	1/1	1/1	./.	./.	./.	1/1	1/1	./.	0/0	0/0	0/0	0/0	0/0
1B	1	18586796	A	G	0/0	1/1	1/1	1/1	1/1	1/1	1/1	1/1	1/1	1/1	./.	./.	./.	1/1	1/1	./.	./.	./.	./.	./.	./.
1B	1	18586807	C	T	0/0	1/1	1/1	1/1	1/1	1/1	1/1	1/1	1/1	1/1	./.	./.	./.	1/1	1/1	./.	./.	./.	./.	./.	./.
1B	1	18587061	T	C	0/0	1/1	1/1	1/1	1/1	1/1	1/1	1/1	1/1	1/1	1/1	1/1	1/1	1/1	1/1	1/1	./.	./.	./.	./.	./.
1B	1	18587096	A	G	0/0	1/1	1/1	1/1	1/1	1/1	1/1	1/1	1/1	1/1	1/1	1/1	1/1	1/1	1/1	1/1	0/0	0/0	0/0	0/0	0/0
1B	1	18587139	A	G	0/0	1/1	1/1	1/1	1/1	1/1	1/1	1/1	1/1	1/1	./.	./.	1/1	1/1	1/1	./.	0/0	0/0	0/0	0/0	0/0
1B	1	18587141	A	G	0/0	1/1	1/1	1/1	1/1	1/1	1/1	1/1	1/1	1/1	./.	./.	1/1	1/1	1/1	./.	0/0	0/0	0/0	0/0	0/0
1B	1	18587165	A	G	0/0	1/1	1/1	1/1	1/1	1/1	1/1	1/1	1/1	1/1	./.	./.	1/1	1/1	1/1	./.	0/0	0/0	0/0	0/0	0/0
1B	1	18606784	G	A	0/0	1/1	1/1	1/1	./.	./.	1/1	1/1	1/1	1/1	./.	./.	./.	1/1	1/1	./.	0/0	0/0	0/0	0/0	0/0
1B	1	18606793	C	T	0/0	1/1	1/1	1/1	./.	./.	1/1	1/1	1/1	1/1	./.	./.	./.	1/1	1/1	./.	0/0	0/0	0/0	0/0	0/0
1B	1	18606808	T	G	0/0	1/1	1/1	1/1	1/1	1/1	1/1	1/1	1/1	1/1	./.	./.	./.	1/1	1/1	./.	0/0	0/0	0/0	0/0	0/0
1B	1	18606812	C	T	0/0	1/1	1/1	1/1	1/1	1/1	1/1	1/1	1/1	1/1	./.	./.	./.	1/1	1/1	./.	0/0	0/0	0/0	0/0	0/0
1B	1	18606833	T	C	0/0	1/1	1/1	1/1	1/1	1/1	1/1	1/1	1/1	1/1	1/1	1/1	1/1	1/1	1/1	1/1	0/0	0/0	0/0	0/0	0/0
1B	1	18606937	C	T	0/0	1/1	1/1	1/1	1/1	1/1	1/1	1/1	1/1	1/1	1/1	1/1	1/1	1/1	1/1	1/1	0/0	0/0	0/0	0/0	0/0
1B	1	18606964	A	T	0/0	1/1	1/1	1/1	1/1	1/1	1/1	1/1	1/1	1/1	./.	./.	1/1	1/1	1/1	./.	0/0	0/0	0/0	0/0	0/0
1B	1	18608184	C	T	0/0	1/1	1/1	1/1	1/1	1/1	1/1	1/1	1/1	1/1	1/1	1/1	1/1	1/1	1/1	1/1	0/0	0/0	0/0	0/0	0/0
1B	1	18608312	G	C	0/0	1/1	1/1	1/1	1/1	1/1	1/1	1/1	1/1	1/1	1/1	1/1	1/1	1/1	1/1	1/1	0/0	0/0	0/0	0/0	0/0
1B	1	18608324	T	C	0/0	1/1	1/1	1/1	1/1	1/1	1/1	1/1	1/1	1/1	1/1	1/1	1/1	1/1	1/1	1/1	0/0	0/0	0/0	0/0	0/0
1B	1	18711836	A	G	0/0	1/1	1/1	1/1	1/1	1/1	1/1	1/1	1/1	1/1	1/1	1/1	1/1	1/1	1/1	1/1	0/0	0/0	0/0	0/0	0/0
1B	1	18711841	A	G	0/0	1/1	1/1	1/1	1/1	1/1	1/1	1/1	1/1	1/1	1/1	1/1	1/1	1/1	1/1	1/1	0/0	0/0	0/0	0/0	0/0
1B	1	18711843	A	G	0/0	1/1	1/1	1/1	1/1	1/1	1/1	1/1	1/1	1/1	1/1	1/1	1/1	1/1	1/1	1/1	0/0	0/0	0/0	0/0	0/0
1B	1	18711851	G	C	0/0	1/1	1/1	1/1	1/1	1/1	1/1	1/1	1/1	1/1	1/1	1/1	1/1	1/1	1/1	1/1	0/0	0/0	0/0	0/0	0/0
1B	1	18711911	T	C	0/0	1/1	1/1	1/1	1/1	1/1	1/1	1/1	1/1	1/1	1/1	1/1	1/1	1/1	1/1	1/1	0/0	0/0	0/0	0/0	0/0
1B	1	18711917	A	C	0/0	1/1	1/1	1/1	1/1	1/1	1/1	1/1	1/1	1/1	1/1	1/1	1/1	1/1	1/1	1/1	0/0	0/0	0/0	0/0	0/0
1B	1	18711996	A	G	0/0	1/1	1/1	1/1	1/1	1/1	1/1	1/1	1/1	1/1	1/1	1/1	1/1	1/1	1/1	1/1	0/0	0/0	0/0	0/0	0/0
1B	1	18783893	G	A	0/0	1/1	1/1	1/1	0/0	0/0	1/1	1/1	1/1	1/1	1/1	1/1	1/1	1/1	1/1	1/1	0/0	0/0	0/0	0/0	0/0
1B	1	18783896	A	G	0/0	1/1	1/1	1/1	./.	./.	1/1	1/1	1/1	1/1	1/1	1/1	1/1	1/1	1/1	1/1	0/0	0/0	0/0	0/0	0/0
1B	1	18783897	C	G	0/0	1/1	1/1	1/1	./.	./.	1/1	1/1	1/1	1/1	1/1	1/1	1/1	1/1	1/1	1/1	0/0	0/0	0/0	0/0	0/0
1B	1	18783919	C	T	0/0	1/1	1/1	1/1	0/0	0/0	1/1	1/1	1/1	1/1	1/1	1/1	1/1	1/1	1/1	1/1	0/0	0/0	0/0	0/0	0/0
1B	1	19499536	C	A	0/0	1/1	1/1	1/1	1/1	1/1	1/1	1/1	1/1	1/1	1/1	1/1	1/1	1/1	1/1	1/1	0/0	0/0	0/0	0/0	0/0
1B	1	19499538	A	G	0/0	1/1	1/1	1/1	1/1	1/1	1/1	1/1	1/1	1/1	1/1	1/1	1/1	1/1	1/1	1/1	0/0	0/0	0/0	0/0	0/0
1B	1	19499549	C	T	0/0	1/1	1/1	1/1	1/1	1/1	1/1	1/1	1/1	1/1	1/1	1/1	1/1	1/1	1/1	1/1	0/0	0/0	0/0	0/0	0/0
1B	1	19499558	C	T	0/0	1/1	1/1	1/1	1/1	1/1	1/1	1/1	1/1	1/1	1/1	1/1	1/1	1/1	1/1	1/1	0/0	0/0	0/0	0/0	0/0
1B	1	19499562	C	T	0/0	1/1	1/1	1/1	1/1	1/1	1/1	1/1	1/1	1/1	1/1	1/1	1/1	1/1	1/1	1/1	0/0	0/0	0/0	0/0	0/0
1B	1	19499566	T	C	0/0	1/1	1/1	1/1	1/1	1/1	1/1	1/1	1/1	1/1	1/1	1/1	1/1	1/1	1/1	1/1	0/0	0/0	0/0	0/0	0/0
1B	1	19854474	A	C	0/0	1/1	1/1	1/1	1/1	1/1	1/1	1/1	1/1	1/1	./.	./.	1/1	1/1	1/1	./.	0/0	0/0	0/0	0/0	0/0
1B	1	19854505	T	A	0/0	1/1	1/1	1/1	1/1	1/1	1/1	1/1	1/1	1/1	1/1	1/1	1/1	1/1	1/1	1/1	0/0	0/0	0/0	0/0	0/0
1B	1	19854673	A	T	0/0	1/1	1/1	1/1	1/1	1/1	1/1	1/1	1/1	1/1	1/1	1/1	1/1	1/1	1/1	1/1	0/0	0/0	0/0	0/0	0/0
1B	1	19854687	A	C	0/0	1/1	1/1	1/1	1/1	1/1	1/1	1/1	1/1	1/1	1/1	1/1	1/1	1/1	1/1	1/1	0/0	0/0	0/0	0/0	0/0
1B	1	19854750	T	C	0/0	1/1	1/1	1/1	1/1	1/1	1/1	1/1	1/1	1/1	1/1	1/1	1/1	1/1	1/1	1/1	0/0	0/0	0/0	0/0	0/0
1B	1	19854752	G	A	0/0	1/1	1/1	1/1	1/1	1/1	1/1	1/1	1/1	1/1	1/1	1/1	1/1	1/1	1/1	1/1	0/0	0/0	0/0	0/0	0/0
1B	1	19854768	A	C	0/0	1/1	1/1	1/1	1/1	1/1	1/1	1/1	1/1	1/1	1/1	1/1	1/1	1/1	1/1	1/1	0/0	0/0	0/0	0/0	0/0
1B	1	19854790	T	G	0/0	1/1	1/1	1/1	1/1	1/1	1/1	1/1	1/1	1/1	1/1	1/1	1/1	1/1	1/1	1/1	0/0	0/0	0/0	0/0	0/0
1B	1	19855338	T	C	0/0	1/1	1/1	1/1	./.	./.	1/1	1/1	1/1	1/1	./.	./.	1/1	1/1	1/1	./.	0/0	0/0	0/0	0/0	0/0
1B	1	19855345	G	A	0/0	1/1	1/1	1/1	./.	./.	1/1	1/1	1/1	1/1	./.	./.	1/1	1/1	1/1	./.	0/0	0/0	0/0	0/0	0/0
1B	1	19863558	T	C	0/0	1/1	1/1	1/1	1/1	1/1	1/1	1/1	1/1	1/1	1/1	1/1	1/1	1/1	1/1	1/1	0/0	0/0	0/0	0/0	0/0
1B	1	19863576	C	T	0/0	1/1	1/1	1/1	1/1	1/1	1/1	1/1	1/1	1/1	1/1	1/1	1/1	1/1	1/1	1/1	0/0	0/0	0/0	0/0	0/0
1B	1	19863600	T	C	0/0	1/1	1/1	1/1	1/1	1/1	1/1	1/1	1/1	1/1	1/1	1/1	1/1	1/1	1/1	1/1	0/0	0/0	0/0	0/0	0/0
1B	1	19863612	T	C	0/0	1/1	1/1	1/1	1/1	1/1	1/1	1/1	1/1	1/1	1/1	1/1	1/1	1/1	1/1	1/1	0/0	0/0	0/0	0/0	0/0
1B	1	19863623	A	C	0/0	1/1	1/1	1/1	1/1	1/1	1/1	1/1	1/1	1/1	1/1	1/1	1/1	1/1	1/1	1/1	0/0	0/0	0/0	0/0	0/0
1B	1	19863624	T	C	0/0	1/1	1/1	1/1	1/1	1/1	1/1	1/1	1/1	1/1	1/1	1/1	1/1	1/1	1/1	1/1	0/0	0/0	0/0	0/0	0/0
1B	1	19863630	A	C	0/0	1/1	1/1	1/1	1/1	1/1	1/1	1/1	1/1	1/1	1/1	1/1	1/1	1/1	1/1	1/1	0/0	0/0	0/0	0/0	0/0
1B	1	19863657	T	C	0/0	1/1	1/1	1/1	1/1	1/1	1/1	1/1	1/1	1/1	1/1	1/1	1/1	1/1	1/1	1/1	0/0	0/0	0/0	0/0	0/0
1B	1	19863675	C	A	0/0	1/1	1/1	1/1	1/1	1/1	1/1	1/1	1/1	1/1	1/1	1/1	1/1	1/1	1/1	1/1	0/0	0/0	0/0	0/0	0/0
1B	1	19863679	C	A	0/0	1/1	1/1	1/1	1/1	1/1	1/1	1/1	1/1	1/1	1/1	1/1	1/1	1/1	1/1	1/1	0/0	0/0	0/0	0/0	0/0
1B	1	19863699	C	T	0/0	1/1	1/1	1/1	1/1	1/1	1/1	1/1	1/1	1/1	1/1	1/1	1/1	1/1	1/1	1/1	0/0	0/0	0/0	0/0	0/0
1B	1	19863708	C	A	0/0	1/1	1/1	1/1	1/1	1/1	1/1	1/1	1/1	1/1	1/1	1/1	1/1	1/1	1/1	1/1	0/0	0/0	0/0	0/0	0/0
1B	1	19863731	A	C	0/0	1/1	1/1	1/1	1/1	1/1	1/1	1/1	1/1	1/1	1/1	1/1	1/1	1/1	1/1	1/1	0/0	0/0	0/0	0/0	0/0
1B	1	19863742	G	A	0/0	1/1	1/1	1/1	1/1	1/1	1/1	1/1	1/1	1/1	1/1	1/1	1/1	1/1	1/1	1/1	0/0	0/0	0/0	0/0	0/0
1B	1	19863769	T	C	0/0	1/1	1/1	1/1	1/1	1/1	1/1	1/1	1/1	1/1	./.	./.	1/1	1/1	1/1	./.	0/0	0/0	0/0	0/0	0/0
1B	1	19863772	T	A	0/0	1/1	1/1	1/1	1/1	1/1	1/1	1/1	1/1	1/1	./.	./.	1/1	1/1	1/1	./.	0/0	0/0	0/0	0/0	0/0
1B	1	19863773	T	C	0/0	1/1	1/1	1/1	1/1	1/1	1/1	1/1	1/1	1/1	./.	./.	1/1	1/1	1/1	./.	0/0	0/0	0/0	0/0	0/0
1B	1	19863791	A	G	0/0	1/1	1/1	1/1	1/1	1/1	1/1	1/1	1/1	1/1	./.	./.	./.	1/1	1/1	./.	0/0	0/0	0/0	0/0	0/0
1B	1	19863794	A	G	0/0	1/1	1/1	1/1	1/1	1/1	1/1	1/1	1/1	1/1	./.	./.	./.	1/1	1/1	./.	0/0	0/0	0/0	0/0	0/0
1B	1	19891060	A	G	0/0	1/1	1/1	1/1	1/1	1/1	1/1	1/1	1/1	1/1	./.	./.	1/1	1/1	1/1	./.	0/0	0/0	0/0	0/0	0/0
1B	1	19891069	G	A	0/0	1/1	1/1	1/1	1/1	1/1	1/1	1/1	1/1	1/1	./.	./.	1/1	1/1	1/1	./.	0/0	0/0	0/0	0/0	0/0
1B	1	19891073	A	C	0/0	1/1	1/1	1/1	1/1	1/1	1/1	1/1	1/1	1/1	./.	./.	1/1	1/1	1/1	./.	0/0	0/0	0/0	0/0	0/0
1B	1	19891085	G	A	0/0	1/1	1/1	1/1	1/1	1/1	1/1	1/1	1/1	1/1	./.	./.	1/1	1/1	1/1	./.	0/0	0/0	0/0	0/0	0/0
1B	1	19891086	G	C	0/0	1/1	1/1	1/1	1/1	1/1	1/1	1/1	1/1	1/1	./.	./.	1/1	1/1	1/1	./.	0/0	0/0	0/0	0/0	0/0
1B	1	19891122	T	C	0/0	1/1	1/1	1/1	./.	./.	./.	1/1	1/1	1/1	./.	./.	1/1	1/1	1/1	./.	0/0	0/0	0/0	0/0	0/0
1B	1	19891132	A	G	0/0	1/1	1/1	1/1	./.	./.	./.	1/1	1/1	1/1	./.	./.	1/1	1/1	1/1	./.	0/0	0/0	0/0	0/0	0/0
1B	1	19891141	A	C	0/0	1/1	1/1	1/1	./.	./.	./.	1/1	1/1	1/1	./.	./.	./.	1/1	1/1	./.	0/0	0/0	0/0	0/0	0/0
1B	1	19891144	T	C	0/0	1/1	1/1	1/1	./.	./.	./.	1/1	1/1	1/1	./.	./.	./.	1/1	1/1	./.	0/0	0/0	0/0	0/0	0/0
1B	1	20860155	G	C	0/0	1/1	1/1	1/1	1/1	1/1	1/1	1/1	1/1	1/1	1/1	1/1	1/1	1/1	1/1	1/1	0/0	0/0	0/0	0/0	0/0
1B	1	20860233	A	G	0/0	1/1	1/1	1/1	1/1	1/1	1/1	1/1	1/1	1/1	1/1	1/1	1/1	1/1	1/1	1/1	0/0	0/0	0/0	0/0	0/0
1B	1	20860266	C	T	0/0	1/1	1/1	1/1	1/1	1/1	1/1	1/1	1/1	1/1	1/1	1/1	1/1	1/1	1/1	1/1	0/0	0/0	0/0	0/0	0/0
1B	1	20860272	T	G	0/0	1/1	1/1	1/1	1/1	1/1	1/1	1/1	1/1	1/1	1/1	1/1	1/1	1/1	1/1	1/1	0/0	0/0	0/0	0/0	0/0
1B	1	20860289	A	G	0/0	1/1	1/1	1/1	1/1	1/1	1/1	1/1	1/1	1/1	1/1	1/1	1/1	1/1	1/1	1/1	0/0	0/0	0/0	0/0	0/0
1B	1	20860300	G	C	0/0	1/1	1/1	1/1	1/1	1/1	1/1	1/1	1/1	1/1	1/1	1/1	1/1	1/1	1/1	1/1	0/0	0/0	0/0	0/0	0/0
1B	1	20860301	A	T	0/0	1/1	1/1	1/1	1/1	1/1	1/1	1/1	1/1	1/1	1/1	1/1	1/1	1/1	1/1	1/1	0/0	0/0	0/0	0/0	0/0
1B	1	20860314	T	G	0/0	1/1	1/1	1/1	1/1	1/1	1/1	1/1	1/1	1/1	1/1	1/1	1/1	1/1	1/1	1/1	0/0	0/0	0/0	0/0	0/0
1B	1	20860416	G	C	0/0	1/1	1/1	1/1	1/1	1/1	1/1	1/1	1/1	1/1	1/1	1/1	1/1	1/1	1/1	1/1	0/0	0/0	0/0	0/0	0/0
1B	1	20860446	G	C	0/0	1/1	1/1	1/1	1/1	1/1	1/1	1/1	1/1	1/1	1/1	1/1	1/1	1/1	1/1	1/1	0/0	0/0	0/0	0/0	0/0
1B	1	20860449	A	C	0/0	1/1	1/1	1/1	1/1	1/1	1/1	1/1	1/1	1/1	1/1	1/1	1/1	1/1	1/1	1/1	0/0	0/0	0/0	0/0	0/0
1B	1	20860455	A	G	0/0	1/1	1/1	1/1	1/1	1/1	1/1	1/1	1/1	1/1	1/1	1/1	1/1	1/1	1/1	1/1	0/0	0/0	0/0	0/0	0/0
1B	1	20860473	C	G	0/0	1/1	1/1	1/1	1/1	1/1	1/1	1/1	1/1	1/1	1/1	1/1	1/1	1/1	1/1	1/1	0/0	0/0	0/0	0/0	0/0
1B	1	20860523	C	T	0/0	1/1	1/1	1/1	1/1	1/1	1/1	1/1	1/1	1/1	1/1	1/1	1/1	1/1	1/1	1/1	0/0	0/0	0/0	0/0	0/0
1B	1	20860539	C	G	0/0	1/1	1/1	1/1	1/1	1/1	1/1	1/1	1/1	1/1	1/1	1/1	1/1	1/1	1/1	1/1	0/0	0/0	0/0	0/0	0/0
1B	1	20860605	G	C	0/0	1/1	1/1	1/1	1/1	1/1	1/1	1/1	1/1	1/1	1/1	1/1	1/1	1/1	1/1	1/1	0/0	0/0	0/0	0/0	0/0
1B	1	20860658	G	T	0/0	1/1	1/1	1/1	1/1	1/1	1/1	1/1	1/1	1/1	1/1	1/1	1/1	1/1	1/1	1/1	0/0	0/0	0/0	0/0	0/0
1B	1	20979699	T	C	0/0	1/1	1/1	1/1	1/1	1/1	1/1	1/1	1/1	1/1	1/1	1/1	1/1	1/1	1/1	1/1	0/0	0/0	0/0	0/0	0/0
1B	1	20979747	T	C	0/0	1/1	1/1	1/1	1/1	1/1	1/1	1/1	1/1	1/1	./.	./.	1/1	1/1	1/1	./.	0/0	0/0	0/0	0/0	0/0
1B	1	20979786	G	T	0/0	1/1	1/1	1/1	./.	./.	1/1	1/1	1/1	1/1	./.	./.	1/1	1/1	1/1	./.	0/0	0/0	0/0	0/0	0/0
1B	1	21351995	C	G	0/0	1/1	1/1	1/1	1/1	1/1	1/1	1/1	1/1	1/1	./.	./.	./.	1/1	1/1	./.	0/0	0/0	0/0	0/0	0/0
1B	1	21352044	C	A	0/0	1/1	1/1	1/1	1/1	1/1	1/1	1/1	1/1	1/1	./.	./.	1/1	1/1	1/1	./.	0/0	0/0	0/0	0/0	0/0
1B	1	21352103	C	T	0/0	1/1	1/1	1/1	1/1	1/1	1/1	1/1	1/1	1/1	1/1	1/1	1/1	1/1	1/1	1/1	0/0	0/0	0/0	0/0	0/0
1B	1	21352133	T	C	0/0	1/1	1/1	1/1	1/1	1/1	1/1	1/1	1/1	1/1	1/1	1/1	1/1	1/1	1/1	1/1	0/0	0/0	0/0	0/0	0/0
1B	1	21352209	T	C	0/0	1/1	1/1	1/1	1/1	1/1	1/1	1/1	1/1	1/1	1/1	1/1	1/1	1/1	1/1	1/1	0/0	0/0	0/0	0/0	0/0
1B	1	21352214	G	C	0/0	1/1	1/1	1/1	1/1	1/1	1/1	1/1	1/1	1/1	1/1	1/1	1/1	1/1	1/1	1/1	0/0	0/0	0/0	0/0	0/0
1B	1	21352229	T	C	0/0	1/1	1/1	1/1	1/1	1/1	1/1	1/1	1/1	1/1	1/1	1/1	1/1	1/1	1/1	1/1	0/0	0/0	0/0	0/0	0/0
1B	1	21352262	A	G	0/0	1/1	1/1	1/1	1/1	1/1	1/1	1/1	1/1	1/1	1/1	1/1	1/1	1/1	1/1	1/1	0/0	0/0	0/0	0/0	0/0
1B	1	21352268	C	T	0/0	1/1	1/1	1/1	1/1	1/1	1/1	1/1	1/1	1/1	1/1	1/1	0/1	1/1	1/1	1/1	0/0	0/0	0/0	0/0	0/0
1B	1	21352278	T	C	0/0	1/1	1/1	1/1	1/1	1/1	1/1	1/1	1/1	1/1	1/1	1/1	1/1	1/1	1/1	1/1	0/0	0/0	0/0	0/0	0/0
1B	1	21352280	G	C	0/0	1/1	1/1	1/1	1/1	1/1	1/1	1/1	1/1	1/1	1/1	1/1	1/1	1/1	1/1	1/1	0/0	0/0	0/0	0/0	0/0
1B	1	21352289	A	G	0/0	1/1	1/1	1/1	1/1	1/1	1/1	1/1	1/1	1/1	1/1	1/1	0/1	1/1	1/1	1/1	0/0	0/0	0/0	0/0	0/0
1B	1	21352337	C	G	0/0	1/1	1/1	1/1	1/1	1/1	1/1	1/1	1/1	1/1	1/1	1/1	1/1	1/1	1/1	1/1	0/0	0/0	0/0	0/0	0/0
1B	1	21352343	T	C	0/0	1/1	1/1	1/1	1/1	1/1	1/1	1/1	1/1	1/1	1/1	1/1	1/1	1/1	1/1	1/1	0/0	0/0	0/0	0/0	0/0
1B	1	21352349	T	G	0/0	1/1	1/1	1/1	1/1	1/1	1/1	1/1	1/1	1/1	1/1	1/1	1/1	1/1	1/1	1/1	0/0	0/0	0/0	0/0	0/0
1B	1	21352403	T	A	0/0	1/1	1/1	1/1	1/1	1/1	1/1	1/1	1/1	1/1	1/1	1/1	1/1	1/1	1/1	1/1	0/0	0/0	0/0	0/0	0/0
1B	1	21352407	T	C	0/0	1/1	1/1	1/1	1/1	1/1	1/1	1/1	1/1	1/1	1/1	1/1	1/1	1/1	1/1	1/1	0/0	0/0	0/0	0/0	0/0
1B	1	21352421	G	A	0/0	1/1	1/1	1/1	1/1	1/1	1/1	1/1	1/1	1/1	1/1	1/1	1/1	1/1	1/1	1/1	0/0	0/0	0/0	0/0	0/0
1B	1	21352452	T	A	0/0	1/1	1/1	1/1	1/1	1/1	1/1	1/1	1/1	1/1	1/1	1/1	1/1	1/1	1/1	1/1	0/0	0/0	0/0	0/0	0/0
1B	1	21352453	C	G	0/0	1/1	1/1	1/1	1/1	1/1	1/1	1/1	1/1	1/1	1/1	1/1	1/1	1/1	1/1	1/1	0/0	0/0	0/0	0/0	0/0
1B	1	21352460	A	C	0/0	1/1	1/1	1/1	1/1	1/1	1/1	1/1	1/1	1/1	1/1	1/1	1/1	1/1	1/1	1/1	0/0	0/0	0/0	0/0	0/0
1B	1	21352464	T	C	0/0	1/1	1/1	1/1	1/1	1/1	1/1	1/1	1/1	1/1	1/1	1/1	1/1	1/1	1/1	1/1	0/0	0/0	0/0	0/0	0/0
1B	1	21352481	A	C	0/0	1/1	1/1	1/1	1/1	1/1	1/1	1/1	1/1	1/1	1/1	1/1	1/1	1/1	1/1	1/1	0/0	0/0	0/0	0/0	0/0
1B	1	21352505	G	C	0/0	1/1	1/1	1/1	1/1	1/1	1/1	1/1	1/1	1/1	1/1	1/1	1/1	1/1	1/1	1/1	0/0	0/0	0/0	0/0	0/0
1B	1	21352574	G	T	0/0	1/1	1/1	1/1	1/1	1/1	1/1	1/1	1/1	1/1	1/1	1/1	1/1	1/1	1/1	1/1	0/0	0/0	0/0	0/0	0/0
1B	1	21352594	A	G	0/0	1/1	1/1	1/1	1/1	1/1	1/1	1/1	1/1	1/1	1/1	1/1	./.	1/1	1/1	1/1	0/0	0/0	0/0	0/0	0/0
1B	1	21352598	C	G	0/0	1/1	1/1	1/1	1/1	1/1	1/1	1/1	1/1	1/1	./.	./.	./.	1/1	1/1	./.	0/0	0/0	0/0	0/0	0/0
1B	1	21352601	T	G	0/0	1/1	1/1	1/1	1/1	1/1	1/1	1/1	1/1	1/1	./.	./.	./.	1/1	1/1	./.	0/0	0/0	0/0	0/0	0/0
1B	1	21368062	T	C	0/0	1/1	1/1	1/1	./.	./.	1/1	1/1	1/1	1/1	./.	./.	./.	1/1	1/1	./.	0/0	0/0	0/0	0/0	0/0
1B	1	21368071	C	A	0/0	1/1	1/1	1/1	./.	./.	1/1	1/1	1/1	1/1	./.	./.	./.	1/1	1/1	./.	0/0	0/0	0/0	0/0	0/0
1B	1	21385225	C	G	0/0	1/1	1/1	1/1	1/1	1/1	./.	1/1	1/1	1/1	./.	./.	1/1	1/1	1/1	./.	0/0	0/0	0/0	0/0	0/0
1B	1	21385237	G	A	0/0	1/1	1/1	1/1	1/1	1/1	./.	1/1	1/1	1/1	./.	./.	1/1	1/1	1/1	./.	0/0	0/0	0/0	0/0	0/0
1B	1	21385268	T	G	0/0	1/1	1/1	1/1	1/1	1/1	1/1	1/1	1/1	1/1	1/1	1/1	1/1	1/1	1/1	1/1	0/0	0/0	0/0	0/0	0/0
1B	1	21385273	G	A	0/0	1/1	1/1	1/1	1/1	1/1	1/1	1/1	1/1	1/1	1/1	1/1	1/1	1/1	1/1	1/1	0/0	0/0	0/0	0/0	0/0
1B	1	21385326	G	A	0/0	1/1	1/1	1/1	1/1	1/1	1/1	1/1	1/1	1/1	1/1	1/1	1/1	1/1	1/1	1/1	0/0	0/0	0/0	0/0	0/0
1B	1	21385329	G	T	0/0	1/1	1/1	1/1	1/1	1/1	1/1	1/1	1/1	1/1	1/1	1/1	1/1	1/1	1/1	1/1	0/0	0/0	0/0	0/0	0/0
1B	1	21385331	T	C	0/0	1/1	1/1	1/1	1/1	1/1	1/1	1/1	1/1	1/1	1/1	1/1	1/1	1/1	1/1	1/1	0/0	0/0	0/0	0/0	0/0
1B	1	21385344	C	T	0/0	1/1	1/1	1/1	1/1	1/1	1/1	1/1	1/1	1/1	1/1	1/1	1/1	1/1	1/1	1/1	0/0	0/0	0/0	0/0	0/0
1B	1	21385378	T	G	0/0	1/1	1/1	1/1	1/1	1/1	1/1	1/1	1/1	1/1	1/1	1/1	1/1	1/1	1/1	1/1	0/0	0/0	0/0	0/0	0/0
1B	1	21385420	C	G	0/0	1/1	1/1	1/1	1/1	1/1	1/1	1/1	1/1	1/1	1/1	1/1	1/1	1/1	1/1	1/1	0/0	0/0	0/0	0/0	0/0
1B	1	21385447	G	A	0/0	1/1	1/1	1/1	1/1	1/1	1/1	1/1	1/1	1/1	1/1	1/1	1/1	1/1	1/1	1/1	0/0	0/0	0/0	0/0	0/0
1B	1	21385453	C	A	0/0	1/1	1/1	1/1	1/1	1/1	1/1	1/1	1/1	1/1	1/1	1/1	1/1	1/1	1/1	1/1	0/0	0/0	0/0	0/0	0/0
1B	1	21385478	C	T	0/0	1/1	1/1	1/1	1/1	1/1	1/1	1/1	1/1	1/1	./.	./.	1/1	1/1	1/1	./.	0/0	0/0	0/0	0/0	0/0
1B	1	21385496	C	T	0/0	1/1	1/1	1/1	./.	./.	1/1	1/1	1/1	1/1	./.	./.	1/1	1/1	1/1	./.	0/0	0/0	0/0	0/0	0/0
1B	1	22618497	G	A	0/0	1/1	1/1	1/1	1/1	1/1	1/1	1/1	1/1	1/1	1/1	1/1	1/1	1/1	1/1	1/1	0/0	0/0	0/0	0/0	0/0
1B	1	22618498	C	G	0/0	1/1	1/1	1/1	1/1	1/1	1/1	1/1	1/1	1/1	1/1	1/1	1/1	1/1	1/1	1/1	0/0	0/0	0/0	0/0	0/0
1B	1	22618501	C	T	0/0	1/1	1/1	1/1	1/1	1/1	1/1	1/1	1/1	1/1	1/1	1/1	1/1	1/1	1/1	1/1	0/0	0/0	0/0	0/0	0/0
1B	1	22618559	C	T	0/0	1/1	1/1	1/1	1/1	1/1	1/1	1/1	1/1	1/1	./.	./.	1/1	1/1	1/1	./.	0/0	0/0	0/0	0/0	0/0
1B	1	22618582	G	T	0/0	1/1	1/1	1/1	1/1	1/1	1/1	1/1	1/1	1/1	./.	./.	1/1	1/1	1/1	./.	0/0	0/0	0/0	0/0	0/0
1B	1	22618627	T	C	0/0	1/1	1/1	1/1	1/1	1/1	1/1	1/1	1/1	1/1	1/1	1/1	1/1	1/1	1/1	1/1	0/0	0/0	0/0	0/0	0/0
1B	1	22872160	G	T	0/0	1/1	1/1	1/1	1/1	1/1	1/1	1/1	1/1	1/1	./.	./.	./.	1/1	1/1	./.	0/0	0/0	0/0	0/0	0/0
1B	1	22872182	T	C	0/0	1/1	1/1	1/1	1/1	1/1	1/1	1/1	1/1	1/1	./.	./.	./.	1/1	1/1	./.	0/0	0/0	0/0	0/0	0/0
1B	1	22872210	A	G	0/0	1/1	1/1	1/1	1/1	1/1	1/1	1/1	1/1	1/1	1/1	1/1	./.	1/1	1/1	1/1	./.	./.	./.	./.	./.
1B	1	22872237	T	C	0/0	1/1	1/1	1/1	1/1	1/1	1/1	1/1	1/1	1/1	1/1	1/1	./.	1/1	1/1	1/1	./.	./.	./.	./.	./.
1B	1	22872280	G	C	0/0	1/1	1/1	1/1	1/1	1/1	1/1	1/1	1/1	1/1	1/1	1/1	./.	1/1	1/1	1/1	0/0	0/0	0/0	0/0	0/0
1B	1	22872288	T	C	0/0	1/1	1/1	1/1	1/1	1/1	1/1	1/1	1/1	1/1	./.	./.	./.	1/1	1/1	./.	0/0	0/0	0/0	0/0	0/0
1B	1	22872289	G	T	0/0	1/1	1/1	1/1	1/1	1/1	1/1	1/1	1/1	1/1	./.	./.	./.	1/1	1/1	./.	0/0	0/0	0/0	0/0	0/0
1B	1	22872298	C	G	0/0	1/1	1/1	1/1	1/1	1/1	1/1	1/1	1/1	1/1	./.	./.	./.	1/1	1/1	./.	0/0	0/0	0/0	0/0	0/0
1B	1	22872301	T	C	0/0	1/1	1/1	1/1	1/1	1/1	1/1	1/1	1/1	1/1	./.	./.	./.	1/1	1/1	./.	0/0	0/0	0/0	0/0	0/0
1B	1	22872307	C	T	0/0	1/1	1/1	1/1	1/1	1/1	1/1	1/1	1/1	1/1	./.	./.	./.	1/1	1/1	./.	0/0	0/0	0/0	0/0	0/0
1B	1	22903882	G	A	0/0	1/1	1/1	1/1	./.	./.	1/1	1/1	1/1	1/1	1/1	1/1	1/1	1/1	1/1	1/1	0/0	0/0	0/0	0/0	0/0
1B	1	22903911	C	T	0/0	1/1	1/1	1/1	./.	./.	1/1	1/1	1/1	1/1	1/1	1/1	1/1	1/1	1/1	1/1	0/0	0/0	0/0	0/0	0/0
1B	1	22903923	A	G	0/0	1/1	1/1	1/1	./.	./.	1/1	1/1	1/1	1/1	1/1	1/1	1/1	1/1	1/1	1/1	0/0	0/0	0/0	0/0	0/0
1B	1	22985274	A	G	0/0	1/1	1/1	1/1	1/1	1/1	1/1	1/1	1/1	1/1	1/1	1/1	./.	1/1	1/1	1/1	0/0	0/0	0/0	0/0	0/0
1B	1	25582645	A	C	0/0	1/1	1/1	1/1	1/1	1/1	1/1	1/1	1/1	1/1	1/1	1/1	1/1	1/1	1/1	1/1	0/0	0/0	0/0	0/0	0/0
1B	1	25582667	G	C	0/0	1/1	1/1	1/1	1/1	1/1	1/1	1/1	1/1	1/1	1/1	1/1	1/1	1/1	1/1	1/1	0/0	0/0	0/0	0/0	0/0
1B	1	25582697	G	A	0/0	1/1	1/1	1/1	1/1	1/1	1/1	1/1	1/1	1/1	./.	./.	1/1	1/1	1/1	./.	0/0	0/0	0/0	0/0	0/0
1B	1	26124057	C	A	0/0	1/1	1/1	1/1	1/1	1/1	1/1	1/1	1/1	1/1	1/1	1/1	1/1	1/1	1/1	1/1	0/0	0/0	0/0	0/0	0/0
1B	1	26124067	T	C	0/0	1/1	1/1	1/1	1/1	1/1	1/1	1/1	1/1	1/1	1/1	1/1	1/1	1/1	1/1	1/1	0/0	0/0	0/0	0/0	0/0
1B	1	26124071	T	A	0/0	1/1	1/1	1/1	1/1	1/1	1/1	1/1	1/1	1/1	1/1	1/1	1/1	1/1	1/1	1/1	0/0	0/0	0/0	0/0	0/0
1B	1	26124074	T	C	0/0	1/1	1/1	1/1	1/1	1/1	1/1	1/1	1/1	1/1	1/1	1/1	1/1	1/1	1/1	1/1	0/0	0/0	0/0	0/0	0/0
1B	1	26124121	A	G	0/0	1/1	1/1	1/1	1/1	1/1	1/1	1/1	1/1	1/1	1/1	1/1	1/1	1/1	1/1	1/1	0/0	0/0	0/0	0/0	0/0
1B	1	26124169	G	C	0/0	1/1	1/1	1/1	./.	./.	1/1	1/1	1/1	1/1	./.	./.	1/1	1/1	1/1	./.	0/0	0/0	0/0	0/0	0/0
1B	1	26307017	C	A	0/0	1/1	1/1	1/1	1/1	1/1	1/1	1/1	1/1	1/1	./.	./.	./.	1/1	1/1	./.	0/0	0/0	0/0	0/0	0/0
1B	1	26307020	G	A	0/0	1/1	1/1	1/1	1/1	1/1	1/1	1/1	1/1	1/1	./.	./.	./.	1/1	1/1	./.	0/0	0/0	0/0	0/0	0/0
1B	1	26307073	C	T	0/0	1/1	1/1	1/1	1/1	1/1	1/1	1/1	1/1	1/1	./.	./.	1/1	1/1	1/1	./.	0/0	0/0	0/0	0/0	0/0
1B	1	26307121	T	C	0/0	1/1	1/1	1/1	1/1	1/1	1/1	1/1	1/1	1/1	0/1	0/1	1/1	1/1	1/1	0/1	0/0	0/0	0/0	0/0	0/0
1B	1	26368082	A	G	0/0	1/1	1/1	1/1	1/1	1/1	1/1	1/1	1/1	1/1	1/1	1/1	1/1	1/1	1/1	1/1	0/0	0/0	0/0	0/0	0/0
1B	1	26368093	A	G	0/0	1/1	1/1	1/1	1/1	1/1	1/1	1/1	1/1	1/1	1/1	1/1	1/1	1/1	1/1	1/1	0/0	0/0	0/0	0/0	0/0
1B	1	26368312	G	A	0/0	1/1	1/1	1/1	./.	./.	1/1	1/1	1/1	1/1	./.	./.	1/1	1/1	1/1	./.	0/0	0/0	0/0	0/0	0/0
1B	1	26368324	C	T	0/0	1/1	1/1	1/1	./.	./.	1/1	1/1	1/1	1/1	./.	./.	1/1	1/1	1/1	./.	0/0	0/0	0/0	0/0	0/0
1B	1	26368333	G	C	0/0	1/1	1/1	1/1	./.	./.	1/1	1/1	1/1	1/1	./.	./.	1/1	1/1	1/1	./.	0/0	0/0	0/0	0/0	0/0
1B	1	26368340	G	A	0/0	1/1	1/1	1/1	./.	./.	1/1	1/1	1/1	1/1	./.	./.	1/1	1/1	1/1	./.	0/0	0/0	0/0	0/0	0/0
1B	1	26421014	G	A	0/0	1/1	1/1	1/1	0/0	0/0	./.	1/1	1/1	1/1	0/0	0/0	1/1	1/1	1/1	0/0	0/0	0/0	0/0	0/0	0/0
1B	1	26421044	A	C	0/0	1/1	1/1	1/1	0/0	0/0	./.	1/1	1/1	1/1	./.	./.	1/1	1/1	1/1	./.	0/0	0/0	0/0	0/0	0/0
1B	1	26421047	G	A	0/0	1/1	1/1	1/1	0/0	0/0	./.	1/1	1/1	1/1	./.	./.	1/1	1/1	1/1	./.	0/0	0/0	0/0	0/0	0/0
1B	1	26421050	A	G	0/0	1/1	1/1	1/1	1/1	1/1	./.	1/1	1/1	1/1	./.	./.	1/1	1/1	1/1	./.	0/0	0/0	0/0	0/0	0/0
1B	1	26421103	T	A	0/0	1/1	1/1	1/1	0/0	0/0	0/0	1/1	1/1	1/1	0/1	0/1	1/1	1/1	1/1	0/1	0/0	0/0	0/0	0/0	0/0
1B	1	26421104	A	G	0/0	1/1	1/1	1/1	0/0	0/0	0/0	1/1	1/1	1/1	0/1	0/1	1/1	1/1	1/1	0/1	0/0	0/0	0/0	0/0	0/0
1B	1	26421128	T	C	0/0	1/1	1/1	1/1	1/1	1/1	1/1	1/1	1/1	1/1	1/1	1/1	1/1	1/1	1/1	1/1	0/0	0/0	0/0	0/0	0/0
1B	1	26421164	T	A	0/0	1/1	1/1	1/1	1/1	1/1	1/1	1/1	1/1	1/1	1/1	1/1	1/1	1/1	1/1	1/1	0/0	0/0	0/0	0/0	0/0
1B	1	26421178	T	C	0/0	1/1	1/1	1/1	1/1	1/1	1/1	1/1	1/1	1/1	1/1	1/1	1/1	1/1	1/1	1/1	0/0	0/0	0/0	0/0	0/0
1B	1	26421200	T	C	0/0	1/1	1/1	1/1	1/1	1/1	0/1	1/1	1/1	1/1	1/1	1/1	1/1	1/1	1/1	1/1	0/0	0/0	0/0	0/0	0/0
1B	1	26421211	C	T	0/0	1/1	1/1	1/1	1/1	1/1	1/1	1/1	1/1	1/1	1/1	1/1	1/1	1/1	1/1	1/1	0/0	0/0	0/0	0/0	0/0
1B	1	26421218	T	C	0/0	1/1	1/1	1/1	1/1	1/1	1/1	1/1	1/1	1/1	1/1	1/1	1/1	1/1	1/1	1/1	0/0	0/0	0/0	0/0	0/0
1B	1	26421236	A	G	0/0	1/1	1/1	1/1	1/1	1/1	1/1	1/1	1/1	1/1	1/1	1/1	1/1	1/1	1/1	1/1	0/0	0/0	0/0	0/0	0/0
1B	1	26421237	A	G	0/0	1/1	1/1	1/1	1/1	1/1	1/1	1/1	1/1	1/1	1/1	1/1	1/1	1/1	1/1	1/1	0/0	0/0	0/0	0/0	0/0
1B	1	26421263	T	A	0/0	1/1	1/1	1/1	1/1	1/1	1/1	1/1	1/1	1/1	1/1	1/1	1/1	1/1	1/1	1/1	0/0	0/0	0/0	0/0	0/0
1B	1	26421291	G	A	0/0	1/1	1/1	1/1	1/1	1/1	1/1	1/1	1/1	1/1	1/1	1/1	1/1	1/1	1/1	1/1	0/0	0/0	0/0	0/0	0/0
1B	1	26421305	T	A	0/0	1/1	1/1	1/1	1/1	1/1	1/1	1/1	1/1	1/1	1/1	1/1	1/1	1/1	1/1	1/1	0/0	0/0	0/0	0/0	0/0
1B	1	26421337	A	G	0/0	1/1	1/1	1/1	1/1	1/1	1/1	1/1	1/1	1/1	1/1	1/1	1/1	1/1	1/1	1/1	0/0	0/0	0/0	0/0	0/0
1B	1	26421344	T	C	0/0	1/1	1/1	1/1	1/1	1/1	1/1	1/1	1/1	1/1	1/1	1/1	1/1	1/1	1/1	1/1	0/0	0/0	0/0	0/0	0/0
1B	1	26421351	A	G	0/0	1/1	1/1	1/1	1/1	1/1	1/1	1/1	1/1	1/1	./.	./.	1/1	1/1	1/1	./.	0/0	0/0	0/0	0/0	0/0
1B	1	26421356	A	G	0/0	1/1	1/1	1/1	1/1	1/1	1/1	1/1	1/1	1/1	./.	./.	1/1	1/1	1/1	./.	0/0	0/0	0/0	0/0	0/0
1B	1	26421365	C	G	0/0	1/1	1/1	1/1	1/1	1/1	1/1	1/1	1/1	1/1	./.	./.	1/1	1/1	1/1	./.	0/0	0/0	0/0	0/0	0/0
1B	1	26694456	G	A	0/0	1/1	1/1	1/1	1/1	1/1	1/1	1/1	1/1	1/1	./.	./.	1/1	1/1	1/1	./.	0/0	0/0	0/0	0/0	0/0
1B	1	26694475	T	A	0/0	1/1	1/1	1/1	1/1	1/1	1/1	1/1	1/1	1/1	1/1	1/1	1/1	1/1	1/1	1/1	0/0	0/0	0/0	0/0	0/0
1B	1	26694488	C	G	0/0	1/1	1/1	1/1	1/1	1/1	1/1	1/1	1/1	1/1	1/1	1/1	1/1	1/1	1/1	1/1	0/0	0/0	0/0	0/0	0/0
1B	1	26694511	A	G	0/0	1/1	1/1	1/1	1/1	1/1	1/1	1/1	1/1	1/1	1/1	1/1	1/1	1/1	1/1	1/1	0/0	0/0	0/0	0/0	0/0
1B	1	26694517	A	C	0/0	1/1	1/1	1/1	1/1	1/1	1/1	1/1	1/1	1/1	1/1	1/1	1/1	1/1	1/1	1/1	0/0	0/0	0/0	0/0	0/0
1B	1	26694545	T	G	0/0	1/1	1/1	1/1	1/1	1/1	1/1	1/1	1/1	1/1	1/1	1/1	1/1	1/1	1/1	1/1	0/0	0/0	0/0	0/0	0/0
1B	1	28019735	T	A	0/0	1/1	1/1	1/1	./.	./.	./.	1/1	1/1	1/1	./.	./.	./.	1/1	1/1	./.	0/0	0/0	0/0	0/0	0/0
1B	1	28976811	T	A	0/0	1/1	1/1	1/1	1/1	1/1	1/1	1/1	1/1	1/1	1/1	1/1	./.	1/1	1/1	1/1	0/0	0/0	0/0	0/0	0/0
1B	1	29062697	T	G	0/0	1/1	1/1	1/1	1/1	1/1	1/1	1/1	1/1	1/1	1/1	1/1	1/1	1/1	1/1	1/1	0/0	0/0	0/0	0/0	0/0
1B	1	29062699	T	C	0/0	1/1	1/1	1/1	1/1	1/1	1/1	1/1	1/1	1/1	1/1	1/1	1/1	1/1	1/1	1/1	0/0	0/0	0/0	0/0	0/0
1B	1	29062725	C	G	0/0	1/1	1/1	1/1	1/1	1/1	1/1	1/1	1/1	1/1	1/1	1/1	1/1	1/1	1/1	1/1	0/0	0/0	0/0	0/0	0/0
1B	1	29062758	G	A	0/0	1/1	1/1	1/1	1/1	1/1	1/1	1/1	1/1	1/1	1/1	1/1	1/1	1/1	1/1	1/1	0/0	0/0	0/0	0/0	0/0
1B	1	29062781	T	C	0/0	1/1	1/1	1/1	1/1	1/1	1/1	1/1	1/1	1/1	1/1	1/1	1/1	1/1	1/1	1/1	0/0	0/0	0/0	0/0	0/0
1B	1	29062800	G	A	0/0	1/1	1/1	1/1	1/1	1/1	1/1	1/1	1/1	1/1	1/1	1/1	1/1	1/1	1/1	1/1	0/0	0/0	0/0	0/0	0/0
1B	1	29062824	T	C	0/0	1/1	1/1	1/1	1/1	1/1	1/1	1/1	1/1	1/1	1/1	1/1	1/1	1/1	1/1	1/1	0/0	0/0	0/0	0/0	0/0
1B	1	29062847	T	C	0/0	1/1	1/1	1/1	1/1	1/1	1/1	1/1	1/1	1/1	1/1	1/1	1/1	1/1	1/1	1/1	0/0	0/0	0/0	0/0	0/0
1B	1	29062874	C	T	0/0	1/1	1/1	1/1	1/1	1/1	1/1	1/1	1/1	1/1	1/1	1/1	1/1	1/1	1/1	1/1	0/0	0/0	0/0	0/0	0/0
1B	1	29062892	T	G	0/0	1/1	1/1	1/1	1/1	1/1	1/1	1/1	1/1	1/1	1/1	1/1	1/1	1/1	1/1	1/1	0/0	0/0	0/0	0/0	0/0
1B	1	29062920	A	G	0/0	1/1	1/1	1/1	1/1	1/1	1/1	1/1	1/1	1/1	1/1	1/1	1/1	1/1	1/1	1/1	0/0	0/0	0/0	0/0	0/0
1B	1	29103493	A	C	0/0	1/1	1/1	1/1	1/1	1/1	1/1	1/1	1/1	1/1	./.	./.	./.	1/1	1/1	./.	0/0	0/0	0/0	0/0	0/0
1B	1	29103501	T	C	0/0	1/1	1/1	1/1	1/1	1/1	1/1	1/1	1/1	1/1	./.	./.	1/1	1/1	1/1	./.	0/0	0/0	0/0	0/0	0/0
1B	1	29180983	G	C	0/0	1/1	1/1	1/1	1/1	1/1	1/1	1/1	1/1	1/1	1/1	1/1	1/1	1/1	1/1	1/1	0/0	0/0	0/0	0/0	0/0
1B	1	29180985	C	G	0/0	1/1	1/1	1/1	1/1	1/1	1/1	1/1	1/1	1/1	1/1	1/1	1/1	1/1	1/1	1/1	0/0	0/0	0/0	0/0	0/0
1B	1	29888280	T	C	0/0	1/1	1/1	1/1	1/1	1/1	1/1	1/1	1/1	1/1	1/1	1/1	1/1	1/1	1/1	1/1	0/0	0/0	0/0	0/0	0/0
1B	1	29888287	C	G	0/0	1/1	1/1	1/1	1/1	1/1	1/1	1/1	1/1	1/1	1/1	1/1	1/1	1/1	1/1	1/1	0/0	0/0	0/0	0/0	0/0
1B	1	29892151	T	C	0/0	1/1	1/1	1/1	1/1	1/1	./.	1/1	1/1	1/1	./.	./.	./.	1/1	1/1	./.	0/0	0/0	0/0	0/0	0/0
1B	1	29892152	T	C	0/0	1/1	1/1	1/1	1/1	1/1	./.	1/1	1/1	1/1	./.	./.	./.	1/1	1/1	./.	0/0	0/0	0/0	0/0	0/0
1B	1	29892246	C	G	0/0	1/1	1/1	1/1	1/1	1/1	1/1	1/1	1/1	1/1	1/1	1/1	1/1	1/1	1/1	1/1	0/0	0/0	0/0	0/0	0/0
1B	1	29892248	C	G	0/0	1/1	1/1	1/1	1/1	1/1	1/1	1/1	1/1	1/1	1/1	1/1	1/1	1/1	1/1	1/1	0/0	0/0	0/0	0/0	0/0
1B	1	29892255	C	G	0/0	1/1	1/1	1/1	1/1	1/1	1/1	1/1	1/1	1/1	1/1	1/1	1/1	1/1	1/1	1/1	0/0	0/0	0/0	0/0	0/0
1B	1	30016897	C	T	0/0	1/1	1/1	1/1	1/1	1/1	1/1	1/1	1/1	1/1	1/1	1/1	./.	1/1	1/1	1/1	0/0	0/0	0/0	0/0	0/0
1B	1	30016909	G	A	0/0	1/1	1/1	1/1	1/1	1/1	1/1	1/1	1/1	1/1	1/1	1/1	./.	1/1	1/1	1/1	0/0	0/0	0/0	0/0	0/0
1B	1	30016917	T	C	0/0	1/1	1/1	1/1	1/1	1/1	1/1	1/1	1/1	1/1	1/1	1/1	1/1	1/1	1/1	1/1	0/0	0/0	0/0	0/0	0/0
1B	1	30016936	G	A	0/0	1/1	1/1	1/1	1/1	1/1	1/1	1/1	1/1	1/1	1/1	1/1	1/1	1/1	1/1	1/1	0/0	0/0	0/0	0/0	0/0
1B	1	30016939	A	G	0/0	1/1	1/1	1/1	1/1	1/1	1/1	1/1	1/1	1/1	1/1	1/1	1/1	1/1	1/1	1/1	0/0	0/0	0/0	0/0	0/0
1B	1	30016974	T	C	0/0	1/1	1/1	1/1	1/1	1/1	1/1	1/1	1/1	1/1	1/1	1/1	1/1	1/1	1/1	1/1	0/0	0/0	0/0	0/0	0/0
1B	1	30017002	C	G	0/0	1/1	1/1	1/1	1/1	1/1	1/1	1/1	1/1	1/1	1/1	1/1	1/1	1/1	1/1	1/1	0/0	0/0	0/0	0/0	0/0
1B	1	30017029	T	G	0/0	1/1	1/1	1/1	1/1	1/1	1/1	1/1	1/1	1/1	1/1	1/1	1/1	1/1	1/1	1/1	0/0	0/0	0/0	0/0	0/0
1B	1	30017037	T	C	0/0	1/1	1/1	1/1	1/1	1/1	1/1	1/1	1/1	1/1	1/1	1/1	1/1	1/1	1/1	1/1	0/0	0/0	0/0	0/0	0/0
1B	1	30017095	A	T	0/0	1/1	1/1	1/1	1/1	1/1	1/1	1/1	1/1	1/1	1/1	1/1	1/1	1/1	1/1	1/1	0/0	0/0	0/0	0/0	0/0
1B	1	30017129	A	G	0/0	1/1	1/1	1/1	1/1	1/1	1/1	1/1	1/1	1/1	1/1	1/1	1/1	1/1	1/1	1/1	0/0	0/0	0/0	0/0	0/0
1B	1	30017130	C	T	0/0	1/1	1/1	1/1	1/1	1/1	1/1	1/1	1/1	1/1	1/1	1/1	1/1	1/1	1/1	1/1	0/0	0/0	0/0	0/0	0/0
1B	1	30017143	G	A	0/0	1/1	1/1	1/1	1/1	1/1	1/1	1/1	1/1	1/1	1/1	1/1	1/1	1/1	1/1	1/1	0/0	0/0	0/0	0/0	0/0
1B	1	30017146	G	C	0/0	1/1	1/1	1/1	1/1	1/1	1/1	1/1	1/1	1/1	1/1	1/1	1/1	1/1	1/1	1/1	0/0	0/0	0/0	0/0	0/0
1B	1	30017152	C	T	0/0	1/1	1/1	1/1	1/1	1/1	1/1	1/1	1/1	1/1	1/1	1/1	1/1	1/1	1/1	1/1	0/0	0/0	0/0	0/0	0/0
1B	1	30017161	G	A	0/0	1/1	1/1	1/1	1/1	1/1	1/1	1/1	1/1	1/1	1/1	1/1	1/1	1/1	1/1	1/1	0/0	0/0	0/0	0/0	0/0
1B	1	30017191	G	A	0/0	1/1	1/1	1/1	1/1	1/1	1/1	1/1	1/1	1/1	1/1	1/1	1/1	1/1	1/1	1/1	0/0	0/0	0/0	0/0	0/0
1B	1	30017248	G	C	0/0	1/1	1/1	1/1	1/1	1/1	1/1	1/1	1/1	1/1	1/1	1/1	1/1	1/1	1/1	1/1	0/0	0/0	0/0	0/0	0/0
1B	1	30017265	T	A	0/0	1/1	1/1	1/1	1/1	1/1	1/1	1/1	1/1	1/1	1/1	1/1	1/1	1/1	1/1	1/1	0/0	0/0	0/0	0/0	0/0
1B	1	30017293	C	T	0/0	1/1	1/1	1/1	1/1	1/1	1/1	1/1	1/1	1/1	1/1	1/1	1/1	1/1	1/1	1/1	0/0	0/0	0/0	0/0	0/0
1B	1	30017320	A	G	0/0	1/1	1/1	1/1	1/1	1/1	1/1	1/1	1/1	1/1	1/1	1/1	1/1	1/1	1/1	1/1	0/0	0/0	0/0	0/0	0/0
1B	1	30017327	T	C	0/0	1/1	1/1	1/1	1/1	1/1	1/1	1/1	1/1	1/1	1/1	1/1	1/1	1/1	1/1	1/1	0/0	0/0	0/0	0/0	0/0
1B	1	30017340	T	C	0/0	1/1	1/1	1/1	1/1	1/1	1/1	1/1	1/1	1/1	1/1	1/1	1/1	1/1	1/1	1/1	0/0	0/0	0/0	0/0	0/0
1B	1	30158493	C	T	0/0	1/1	1/1	1/1	1/1	1/1	1/1	1/1	1/1	1/1	./.	./.	0/1	1/1	1/1	./.	0/0	0/0	0/0	0/0	0/0
1B	1	30158550	G	C	0/0	1/1	1/1	1/1	1/1	1/1	1/1	1/1	1/1	1/1	1/1	1/1	1/1	1/1	1/1	1/1	0/0	0/0	0/0	0/0	0/0
1B	1	30158589	A	G	0/0	1/1	1/1	1/1	1/1	1/1	1/1	1/1	1/1	1/1	1/1	1/1	1/1	1/1	1/1	1/1	0/0	0/0	0/0	0/0	0/0
1B	1	30158691	T	A	0/0	1/1	1/1	1/1	1/1	1/1	1/1	1/1	1/1	1/1	1/1	1/1	1/1	1/1	1/1	1/1	0/0	0/0	0/0	0/0	0/0
1B	1	30158720	T	C	0/0	1/1	1/1	1/1	1/1	1/1	1/1	1/1	1/1	1/1	1/1	1/1	1/1	1/1	1/1	1/1	0/0	0/0	0/0	0/0	0/0
1B	1	30174706	A	C	0/0	1/1	1/1	1/1	1/1	1/1	1/1	1/1	1/1	1/1	1/1	1/1	1/1	1/1	1/1	1/1	0/0	0/0	0/0	0/0	0/0
1B	1	30174811	A	T	0/0	1/1	1/1	1/1	1/1	1/1	1/1	1/1	1/1	1/1	./.	./.	1/1	1/1	1/1	./.	0/0	0/0	0/0	0/0	0/0
1B	1	30174889	T	C	0/0	1/1	1/1	1/1	1/1	1/1	1/1	1/1	1/1	1/1	1/1	1/1	1/1	1/1	1/1	1/1	0/0	0/0	0/0	0/0	0/0
1B	1	30174919	T	C	0/0	1/1	1/1	1/1	1/1	1/1	1/1	1/1	1/1	1/1	1/1	1/1	1/1	1/1	1/1	1/1	0/0	0/0	0/0	0/0	0/0
1B	1	30174922	G	A	0/0	1/1	1/1	1/1	1/1	1/1	1/1	1/1	1/1	1/1	1/1	1/1	1/1	1/1	1/1	1/1	0/0	0/0	0/0	0/0	0/0
1B	1	30296280	G	C	0/0	1/1	1/1	1/1	1/1	1/1	1/1	1/1	1/1	1/1	./.	./.	./.	1/1	1/1	./.	0/0	0/0	0/0	0/0	0/0
1B	1	30296286	T	G	0/0	1/1	1/1	1/1	1/1	1/1	1/1	1/1	1/1	1/1	./.	./.	./.	1/1	1/1	./.	0/0	0/0	0/0	0/0	0/0
1B	1	30296289	A	G	0/0	1/1	1/1	1/1	1/1	1/1	1/1	1/1	1/1	1/1	./.	./.	./.	1/1	1/1	./.	0/0	0/0	0/0	0/0	0/0
1B	1	30296328	A	G	0/0	1/1	1/1	1/1	1/1	1/1	1/1	1/1	1/1	1/1	./.	./.	1/1	1/1	1/1	./.	0/0	0/0	0/0	0/0	0/0
1B	1	30296337	G	A	0/0	1/1	1/1	1/1	1/1	1/1	1/1	1/1	1/1	1/1	./.	./.	1/1	1/1	1/1	./.	0/0	0/0	0/0	0/0	0/0
1B	1	30296382	A	G	0/0	1/1	1/1	1/1	1/1	1/1	1/1	1/1	1/1	1/1	./.	./.	1/1	1/1	1/1	./.	0/0	0/0	0/0	0/0	0/0
1B	1	30296397	A	G	0/0	1/1	1/1	1/1	1/1	1/1	./.	1/1	1/1	1/1	./.	./.	1/1	1/1	1/1	./.	0/0	0/0	0/0	0/0	0/0
1B	1	30296403	A	G	0/0	1/1	1/1	1/1	1/1	1/1	./.	1/1	1/1	1/1	./.	./.	1/1	1/1	1/1	./.	0/0	0/0	0/0	0/0	0/0
1B	1	30296415	A	G	0/0	1/1	1/1	1/1	1/1	1/1	./.	1/1	1/1	1/1	./.	./.	1/1	1/1	1/1	./.	0/0	0/0	0/0	0/0	0/0
1B	1	30296442	G	A	0/0	1/1	1/1	1/1	1/1	1/1	1/1	1/1	1/1	1/1	./.	./.	./.	1/1	1/1	./.	0/0	0/0	0/0	0/0	0/0
1B	1	30296457	A	G	0/0	1/1	1/1	1/1	1/1	1/1	1/1	1/1	1/1	1/1	./.	./.	./.	1/1	1/1	./.	0/0	0/0	0/0	0/0	0/0
1B	1	30296466	A	G	0/0	1/1	1/1	1/1	1/1	1/1	1/1	1/1	1/1	1/1	./.	./.	1/1	1/1	1/1	./.	0/0	0/0	0/0	0/0	0/0
1B	1	30296533	C	G	0/0	1/1	1/1	1/1	1/1	1/1	1/1	1/1	1/1	1/1	./.	./.	1/1	1/1	1/1	./.	0/0	0/0	0/0	0/0	0/0
1B	1	30296544	G	A	0/0	1/1	1/1	1/1	1/1	1/1	1/1	1/1	1/1	1/1	./.	./.	1/1	1/1	1/1	./.	0/0	0/0	0/0	0/0	0/0
1B	1	30296550	C	G	0/0	1/1	1/1	1/1	1/1	1/1	1/1	1/1	1/1	1/1	./.	./.	1/1	1/1	1/1	./.	0/0	0/0	0/0	0/0	0/0
1B	1	30334726	C	T	0/0	1/1	1/1	1/1	1/1	1/1	0/1	1/1	1/1	1/1	1/1	1/1	1/1	1/1	1/1	1/1	0/0	0/0	0/0	0/0	0/0
1B	1	30334754	G	T	0/0	1/1	1/1	1/1	1/1	1/1	1/1	1/1	1/1	1/1	1/1	1/1	1/1	1/1	1/1	1/1	0/0	0/0	0/0	0/0	0/0
1B	1	30334756	G	C	0/0	1/1	1/1	1/1	1/1	1/1	1/1	1/1	1/1	1/1	1/1	1/1	1/1	1/1	1/1	1/1	0/0	0/0	0/0	0/0	0/0
1B	1	30334757	C	A	0/0	1/1	1/1	1/1	1/1	1/1	1/1	1/1	1/1	1/1	1/1	1/1	1/1	1/1	1/1	1/1	0/0	0/0	0/0	0/0	0/0
1B	1	30334789	A	G	0/0	1/1	1/1	1/1	1/1	1/1	1/1	1/1	1/1	1/1	1/1	1/1	1/1	1/1	1/1	1/1	0/0	0/0	0/0	0/0	0/0
1B	1	30334795	G	T	0/0	1/1	1/1	1/1	1/1	1/1	1/1	1/1	1/1	1/1	1/1	1/1	1/1	1/1	1/1	1/1	0/0	0/0	0/0	0/0	0/0
1B	1	30334834	C	G	0/0	1/1	1/1	1/1	1/1	1/1	1/1	1/1	1/1	1/1	1/1	1/1	1/1	1/1	1/1	1/1	0/0	0/0	0/0	0/0	0/0
1B	1	30337165	C	T	0/0	1/1	1/1	1/1	1/1	1/1	1/1	1/1	1/1	1/1	1/1	1/1	1/1	1/1	1/1	1/1	0/0	0/0	0/0	0/0	0/0
1B	1	30337170	C	A	0/0	1/1	1/1	1/1	1/1	1/1	1/1	1/1	1/1	1/1	1/1	1/1	1/1	1/1	1/1	1/1	0/0	0/0	0/0	0/0	0/0
1B	1	30337407	A	C	0/0	1/1	1/1	1/1	1/1	1/1	1/1	1/1	1/1	1/1	1/1	1/1	1/1	1/1	1/1	1/1	0/0	0/0	0/0	0/0	0/0
1B	1	30337417	G	T	0/0	1/1	1/1	1/1	1/1	1/1	1/1	1/1	1/1	1/1	1/1	1/1	1/1	1/1	1/1	1/1	0/0	0/0	0/0	0/0	0/0
1B	1	30337443	C	T	0/0	1/1	1/1	1/1	1/1	1/1	1/1	1/1	1/1	1/1	1/1	1/1	1/1	1/1	1/1	1/1	0/0	0/0	0/0	0/0	0/0
1B	1	30337487	A	T	0/0	1/1	1/1	1/1	1/1	1/1	1/1	1/1	1/1	1/1	1/1	1/1	1/1	1/1	1/1	1/1	0/0	0/0	0/0	0/0	0/0
1B	1	30337514	T	A	0/0	1/1	1/1	1/1	1/1	1/1	1/1	1/1	1/1	1/1	1/1	1/1	./.	1/1	1/1	1/1	0/0	0/0	0/0	0/0	0/0
1B	1	30337517	C	G	0/0	1/1	1/1	1/1	1/1	1/1	1/1	1/1	1/1	1/1	1/1	1/1	./.	1/1	1/1	1/1	0/0	0/0	0/0	0/0	0/0
1B	1	30338502	C	T	0/0	1/1	1/1	1/1	1/1	1/1	1/1	1/1	1/1	1/1	./.	./.	./.	1/1	1/1	./.	0/0	0/0	0/0	0/0	0/0
1B	1	30338587	T	C	0/0	1/1	1/1	1/1	1/1	1/1	1/1	1/1	1/1	1/1	./.	./.	./.	1/1	1/1	./.	0/0	0/0	0/0	0/0	0/0
1B	1	30338590	T	A	0/0	1/1	1/1	1/1	1/1	1/1	1/1	1/1	1/1	1/1	1/1	1/1	./.	1/1	1/1	1/1	0/0	0/0	0/0	0/0	0/0
1B	1	30338608	A	G	0/0	1/1	1/1	1/1	1/1	1/1	1/1	1/1	1/1	1/1	1/1	1/1	1/1	1/1	1/1	1/1	0/0	0/0	0/0	0/0	0/0
1B	1	30338652	A	T	0/0	1/1	1/1	1/1	1/1	1/1	1/1	1/1	1/1	1/1	1/1	1/1	1/1	1/1	1/1	1/1	0/0	0/0	0/0	0/0	0/0
1B	1	30338670	A	G	0/0	1/1	1/1	1/1	1/1	1/1	1/1	1/1	1/1	1/1	1/1	1/1	1/1	1/1	1/1	1/1	./.	./.	./.	./.	./.
1B	1	30338676	C	T	0/0	1/1	1/1	1/1	1/1	1/1	1/1	1/1	1/1	1/1	1/1	1/1	1/1	1/1	1/1	1/1	./.	./.	./.	./.	./.
1B	1	30338714	T	A	0/0	1/1	1/1	1/1	1/1	1/1	1/1	1/1	1/1	1/1	1/1	1/1	1/1	1/1	1/1	1/1	./.	./.	./.	./.	./.
1B	1	30411819	G	T	0/0	1/1	1/1	1/1	./.	./.	1/1	1/1	1/1	1/1	1/1	1/1	1/1	1/1	1/1	1/1	./.	./.	./.	./.	./.
1B	1	30411993	A	G	0/0	1/1	1/1	1/1	1/1	1/1	1/1	1/1	1/1	1/1	1/1	1/1	1/1	1/1	1/1	1/1	./.	./.	./.	./.	./.
1B	1	30412025	C	T	0/0	1/1	1/1	1/1	./.	./.	1/1	1/1	1/1	1/1	1/1	1/1	1/1	1/1	1/1	1/1	./.	./.	./.	./.	./.
1B	1	30412045	C	T	0/0	1/1	1/1	1/1	./.	./.	1/1	1/1	1/1	1/1	1/1	1/1	1/1	1/1	1/1	1/1	./.	./.	./.	./.	./.
1B	1	30412053	C	G	0/0	1/1	1/1	1/1	./.	./.	1/1	1/1	1/1	1/1	1/1	1/1	./.	1/1	1/1	1/1	./.	./.	./.	./.	./.
1B	1	30412085	A	G	0/0	1/1	1/1	1/1	./.	./.	1/1	1/1	1/1	1/1	1/1	1/1	./.	1/1	1/1	1/1	0/0	0/0	0/0	0/0	0/0
1B	1	30412093	G	A	0/0	1/1	1/1	1/1	./.	./.	1/1	1/1	1/1	1/1	1/1	1/1	./.	1/1	1/1	1/1	0/0	0/0	0/0	0/0	0/0
1B	1	30414911	G	A	0/0	1/1	1/1	1/1	1/1	1/1	1/1	1/1	1/1	1/1	./.	./.	1/1	1/1	1/1	./.	0/0	0/0	0/0	0/0	0/0
1B	1	30414918	C	G	0/0	1/1	1/1	1/1	1/1	1/1	1/1	1/1	1/1	1/1	./.	./.	1/1	1/1	1/1	./.	0/0	0/0	0/0	0/0	0/0
1B	1	30436606	C	T	0/0	1/1	1/1	1/1	1/1	1/1	1/1	1/1	1/1	1/1	1/1	1/1	1/1	1/1	1/1	1/1	0/0	0/0	0/0	0/0	0/0
1B	1	30436618	G	A	0/0	1/1	1/1	1/1	1/1	1/1	1/1	1/1	1/1	1/1	1/1	1/1	1/1	1/1	1/1	1/1	0/0	0/0	0/0	0/0	0/0
1B	1	30436633	G	A	0/0	1/1	1/1	1/1	1/1	1/1	1/1	1/1	1/1	1/1	1/1	1/1	1/1	1/1	1/1	1/1	0/0	0/0	0/0	0/0	0/0
1B	1	30436648	G	C	0/0	1/1	1/1	1/1	1/1	1/1	1/1	1/1	1/1	1/1	1/1	1/1	1/1	1/1	1/1	1/1	0/0	0/0	0/0	0/0	0/0
1B	1	30436681	C	G	0/0	1/1	1/1	1/1	1/1	1/1	1/1	1/1	1/1	1/1	1/1	1/1	1/1	1/1	1/1	1/1	0/0	0/0	0/0	0/0	0/0
1B	1	30436814	C	G	0/0	1/1	1/1	1/1	1/1	1/1	1/1	1/1	1/1	1/1	1/1	1/1	1/1	1/1	1/1	1/1	0/0	0/0	0/0	0/0	0/0
1B	1	30436855	C	T	0/0	1/1	1/1	1/1	1/1	1/1	1/1	1/1	1/1	1/1	1/1	1/1	1/1	1/1	1/1	1/1	0/0	0/0	0/0	0/0	0/0
1B	1	30436870	C	T	0/0	1/1	1/1	1/1	1/1	1/1	1/1	1/1	1/1	1/1	1/1	1/1	1/1	1/1	1/1	1/1	0/0	0/0	0/0	0/0	0/0
1B	1	30614482	C	G	0/0	1/1	1/1	1/1	1/1	1/1	./.	1/1	1/1	1/1	./.	./.	./.	1/1	1/1	./.	0/0	0/0	0/0	0/0	0/0
1B	1	30615641	G	A	0/0	1/1	1/1	1/1	1/1	1/1	1/1	1/1	1/1	1/1	1/1	1/1	1/1	1/1	1/1	1/1	0/0	0/0	0/0	0/0	0/0
1B	1	30615652	C	T	0/0	1/1	1/1	1/1	1/1	1/1	1/1	1/1	1/1	1/1	1/1	1/1	1/1	1/1	1/1	1/1	0/0	0/0	0/0	0/0	0/0
1B	1	30615657	C	T	0/0	1/1	1/1	1/1	1/1	1/1	1/1	1/1	1/1	1/1	1/1	1/1	1/1	1/1	1/1	1/1	0/0	0/0	0/0	0/0	0/0
1B	1	30615689	A	G	0/0	1/1	1/1	1/1	1/1	1/1	1/1	1/1	1/1	1/1	1/1	1/1	1/1	1/1	1/1	1/1	0/0	0/0	0/0	0/0	0/0
1B	1	30615695	G	A	0/0	1/1	1/1	1/1	1/1	1/1	1/1	1/1	1/1	1/1	1/1	1/1	1/1	1/1	1/1	1/1	0/0	0/0	0/0	0/0	0/0
1B	1	30615773	G	A	0/0	1/1	1/1	1/1	1/1	1/1	1/1	1/1	1/1	1/1	1/1	1/1	1/1	1/1	1/1	1/1	0/0	0/0	0/0	0/0	0/0
1B	1	30615807	C	A	0/0	1/1	1/1	1/1	1/1	1/1	1/1	1/1	1/1	1/1	1/1	1/1	1/1	1/1	1/1	1/1	0/0	0/0	0/0	0/0	0/0
1B	1	30615831	A	G	0/0	1/1	1/1	1/1	1/1	1/1	1/1	1/1	1/1	1/1	1/1	1/1	1/1	1/1	1/1	1/1	0/0	0/0	0/0	0/0	0/0
1B	1	30615843	G	A	0/0	1/1	1/1	1/1	1/1	1/1	1/1	1/1	1/1	1/1	1/1	1/1	1/1	1/1	1/1	1/1	0/0	0/0	0/0	0/0	0/0
1B	1	30615873	C	T	0/0	1/1	1/1	1/1	1/1	1/1	1/1	1/1	1/1	1/1	1/1	1/1	1/1	1/1	1/1	1/1	0/0	0/0	0/0	0/0	0/0
1B	1	31360854	G	C	0/0	1/1	1/1	1/1	./.	./.	./.	1/1	1/1	1/1	./.	./.	./.	1/1	1/1	./.	0/0	0/0	0/0	0/0	0/0
1B	1	31360867	C	T	0/0	1/1	1/1	1/1	./.	./.	./.	1/1	1/1	1/1	./.	./.	./.	1/1	1/1	./.	0/0	0/0	0/0	0/0	0/0
1B	1	31360962	T	C	0/0	1/1	1/1	1/1	1/1	1/1	1/1	1/1	1/1	1/1	1/1	1/1	1/1	1/1	1/1	1/1	0/0	0/0	0/0	0/0	0/0
1B	1	31361002	C	G	0/0	1/1	1/1	1/1	1/1	1/1	1/1	1/1	1/1	1/1	1/1	1/1	1/1	1/1	1/1	1/1	0/0	0/0	0/0	0/0	0/0
1B	1	31361026	T	C	0/0	1/1	1/1	1/1	1/1	1/1	1/1	1/1	1/1	1/1	1/1	1/1	1/1	1/1	1/1	1/1	0/0	0/0	0/0	0/0	0/0
1B	1	31361030	G	A	0/0	1/1	1/1	1/1	1/1	1/1	1/1	1/1	1/1	1/1	1/1	1/1	1/1	1/1	1/1	1/1	0/0	0/0	0/0	0/0	0/0
1B	1	31361048	T	G	0/0	1/1	1/1	1/1	1/1	1/1	1/1	1/1	1/1	1/1	1/1	1/1	1/1	1/1	1/1	1/1	0/0	0/0	0/0	0/0	0/0
1B	1	31361056	C	G	0/0	1/1	1/1	1/1	1/1	1/1	1/1	1/1	1/1	1/1	1/1	1/1	1/1	1/1	1/1	1/1	0/0	0/0	0/0	0/0	0/0
1B	1	31361063	A	T	0/0	1/1	1/1	1/1	1/1	1/1	1/1	1/1	1/1	1/1	1/1	1/1	1/1	1/1	1/1	1/1	0/0	0/0	0/0	0/0	0/0
1B	1	31361076	A	G	0/0	1/1	1/1	1/1	1/1	1/1	1/1	1/1	1/1	1/1	1/1	1/1	1/1	1/1	1/1	1/1	0/0	0/0	0/0	0/0	0/0
1B	1	31361080	A	G	0/0	1/1	1/1	1/1	1/1	1/1	1/1	1/1	1/1	1/1	1/1	1/1	1/1	1/1	1/1	1/1	0/0	0/0	0/0	0/0	0/0
1B	1	31361117	C	A	0/0	1/1	1/1	1/1	1/1	1/1	1/1	1/1	1/1	1/1	1/1	1/1	1/1	1/1	1/1	1/1	0/0	0/0	0/0	0/0	0/0
1B	1	31361121	C	T	0/0	1/1	1/1	1/1	1/1	1/1	1/1	1/1	1/1	1/1	1/1	1/1	1/1	1/1	1/1	1/1	0/0	0/0	0/0	0/0	0/0
1B	1	31361195	G	T	0/0	1/1	1/1	1/1	1/1	1/1	1/1	1/1	1/1	1/1	./.	./.	1/1	1/1	1/1	./.	0/0	0/0	0/0	0/0	0/0
1B	1	31361218	G	C	0/0	1/1	1/1	1/1	./.	./.	1/1	1/1	1/1	1/1	./.	./.	1/1	1/1	1/1	./.	0/0	0/0	0/0	0/0	0/0
1B	1	31361240	C	G	0/0	1/1	1/1	1/1	./.	./.	./.	1/1	1/1	1/1	./.	./.	./.	1/1	1/1	./.	0/0	0/0	0/0	0/0	0/0
1B	1	34021930	G	C	0/0	1/1	1/1	1/1	1/1	1/1	1/1	1/1	1/1	1/1	1/1	1/1	1/1	1/1	1/1	1/1	0/0	0/0	0/0	0/0	0/0
1B	1	34044164	T	C	0/0	1/1	1/1	1/1	1/1	1/1	1/1	1/1	1/1	1/1	1/1	1/1	1/1	1/1	1/1	1/1	0/0	0/0	0/0	0/0	0/0
1B	1	34044176	C	A	0/0	1/1	1/1	1/1	1/1	1/1	1/1	1/1	1/1	1/1	1/1	1/1	1/1	1/1	1/1	1/1	0/0	0/0	0/0	0/0	0/0
1B	1	34044187	T	C	0/0	1/1	1/1	1/1	1/1	1/1	1/1	1/1	1/1	1/1	1/1	1/1	1/1	1/1	1/1	1/1	0/0	0/0	0/0	0/0	0/0
1B	1	34044190	C	A	0/0	1/1	1/1	1/1	1/1	1/1	1/1	1/1	1/1	1/1	1/1	1/1	1/1	1/1	1/1	1/1	0/0	0/0	0/0	0/0	0/0
1B	1	34044192	A	G	0/0	1/1	1/1	1/1	1/1	1/1	1/1	1/1	1/1	1/1	1/1	1/1	1/1	1/1	1/1	1/1	0/0	0/0	0/0	0/0	0/0
1B	1	34044210	G	A	0/0	1/1	1/1	1/1	1/1	1/1	1/1	1/1	1/1	1/1	1/1	1/1	1/1	1/1	1/1	1/1	0/0	0/0	0/0	0/0	0/0
1B	1	34044276	C	T	0/0	1/1	1/1	1/1	1/1	1/1	1/1	1/1	1/1	1/1	1/1	1/1	1/1	1/1	1/1	1/1	0/0	0/0	0/0	0/0	0/0
1B	1	34044320	A	T	0/0	1/1	1/1	1/1	1/1	1/1	1/1	1/1	1/1	1/1	1/1	1/1	1/1	1/1	1/1	1/1	0/0	0/0	0/0	0/0	0/0
1B	1	34044500	G	A	0/0	1/1	1/1	1/1	1/1	1/1	1/1	1/1	1/1	1/1	1/1	1/1	1/1	1/1	1/1	1/1	0/0	0/0	0/0	0/0	0/0
1B	1	34046433	A	G	0/0	1/1	1/1	1/1	1/1	1/1	./.	1/1	1/1	1/1	1/1	1/1	1/1	1/1	1/1	1/1	0/0	0/0	0/0	0/0	0/0
1B	1	34046495	T	C	0/0	1/1	1/1	1/1	1/1	1/1	1/1	1/1	1/1	1/1	1/1	1/1	1/1	1/1	1/1	1/1	0/0	0/0	0/0	0/0	0/0
1B	1	34085465	T	A	0/0	1/1	1/1	1/1	1/1	1/1	1/1	1/1	1/1	1/1	./.	./.	1/1	1/1	1/1	./.	0/0	0/0	0/0	0/0	0/0
1B	1	34085475	G	T	0/0	1/1	1/1	1/1	1/1	1/1	1/1	1/1	1/1	1/1	./.	./.	1/1	1/1	1/1	./.	0/0	0/0	0/0	0/0	0/0
1B	1	34085476	G	A	0/0	1/1	1/1	1/1	1/1	1/1	1/1	1/1	1/1	1/1	./.	./.	1/1	1/1	1/1	./.	0/0	0/0	0/0	0/0	0/0
1B	1	34245754	T	C	0/0	1/1	1/1	1/1	1/1	1/1	./.	1/1	1/1	1/1	1/1	1/1	1/1	1/1	1/1	1/1	0/0	0/0	0/0	0/0	0/0
1B	1	34245811	C	G	0/0	1/1	1/1	1/1	1/1	1/1	1/1	1/1	1/1	1/1	1/1	1/1	1/1	1/1	1/1	1/1	0/0	0/0	0/0	0/0	0/0
1B	1	34245819	G	C	0/0	1/1	1/1	1/1	1/1	1/1	1/1	1/1	1/1	1/1	1/1	1/1	1/1	1/1	1/1	1/1	0/0	0/0	0/0	0/0	0/0
1B	1	34245823	T	G	0/0	1/1	1/1	1/1	1/1	1/1	1/1	1/1	1/1	1/1	1/1	1/1	1/1	1/1	1/1	1/1	0/0	0/0	0/0	0/0	0/0
1B	1	34245843	C	T	0/0	1/1	1/1	1/1	1/1	1/1	1/1	1/1	1/1	1/1	1/1	1/1	1/1	1/1	1/1	1/1	0/0	0/0	0/0	0/0	0/0
1B	1	34245854	C	T	0/0	1/1	1/1	1/1	1/1	1/1	1/1	1/1	1/1	1/1	1/1	1/1	1/1	1/1	1/1	1/1	0/0	0/0	0/0	0/0	0/0
1B	1	34245863	T	A	0/0	1/1	1/1	1/1	1/1	1/1	1/1	1/1	1/1	1/1	1/1	1/1	1/1	1/1	1/1	1/1	0/0	0/0	0/0	0/0	0/0
1B	1	34245867	A	G	0/0	1/1	1/1	1/1	1/1	1/1	1/1	1/1	1/1	1/1	1/1	1/1	1/1	1/1	1/1	1/1	0/0	0/0	0/0	0/0	0/0
1B	1	34245931	A	C	0/0	1/1	1/1	1/1	./.	./.	./.	1/1	1/1	1/1	1/1	1/1	1/1	1/1	1/1	1/1	0/0	0/0	0/0	0/0	0/0
1B	1	34766916	G	C	0/0	1/1	1/1	1/1	1/1	1/1	1/1	1/1	1/1	1/1	1/1	1/1	1/1	1/1	1/1	1/1	0/0	0/0	0/0	0/0	0/0
1B	1	34766976	C	T	0/0	1/1	1/1	1/1	1/1	1/1	1/1	1/1	1/1	1/1	1/1	1/1	1/1	1/1	1/1	1/1	0/0	0/0	0/0	0/0	0/0
1B	1	34767043	C	G	0/0	1/1	1/1	1/1	1/1	1/1	1/1	1/1	1/1	1/1	1/1	1/1	1/1	1/1	1/1	1/1	0/0	0/0	0/0	0/0	0/0
1B	1	34767063	T	C	0/0	1/1	1/1	1/1	1/1	1/1	1/1	1/1	1/1	1/1	1/1	1/1	1/1	1/1	1/1	1/1	0/0	0/0	0/0	0/0	0/0
1B	1	34767075	A	G	0/0	1/1	1/1	1/1	1/1	1/1	1/1	1/1	1/1	1/1	1/1	1/1	1/1	1/1	1/1	1/1	0/0	0/0	0/0	0/0	0/0
1B	1	34767091	G	A	0/0	1/1	1/1	1/1	1/1	1/1	1/1	1/1	1/1	1/1	1/1	1/1	1/1	1/1	1/1	1/1	0/0	0/0	0/0	0/0	0/0
1B	1	34767132	G	C	0/0	1/1	1/1	1/1	1/1	1/1	1/1	1/1	1/1	1/1	1/1	1/1	1/1	1/1	1/1	1/1	0/0	0/0	0/0	0/0	0/0
1B	1	34767168	A	G	0/0	1/1	1/1	1/1	1/1	1/1	1/1	1/1	1/1	1/1	1/1	1/1	1/1	1/1	1/1	1/1	0/0	0/0	0/0	0/0	0/0
1B	1	34767210	T	G	0/0	1/1	1/1	1/1	1/1	1/1	1/1	1/1	1/1	1/1	1/1	1/1	1/1	1/1	1/1	1/1	0/0	0/0	0/0	0/0	0/0
1B	1	34767216	T	C	0/0	1/1	1/1	1/1	1/1	1/1	1/1	1/1	1/1	1/1	1/1	1/1	1/1	1/1	1/1	1/1	0/0	0/0	0/0	0/0	0/0
1B	1	34767225	T	C	0/0	1/1	1/1	1/1	1/1	1/1	1/1	1/1	1/1	1/1	1/1	1/1	1/1	1/1	1/1	1/1	0/0	0/0	0/0	0/0	0/0
1B	1	34767315	C	G	0/0	1/1	1/1	1/1	1/1	1/1	1/1	1/1	1/1	1/1	1/1	1/1	1/1	1/1	1/1	1/1	0/0	0/0	0/0	0/0	0/0
1B	1	34767317	C	T	0/0	1/1	1/1	1/1	1/1	1/1	1/1	1/1	1/1	1/1	1/1	1/1	1/1	1/1	1/1	1/1	0/0	0/0	0/0	0/0	0/0
1B	1	34767318	C	A	0/0	1/1	1/1	1/1	1/1	1/1	1/1	1/1	1/1	1/1	1/1	1/1	1/1	1/1	1/1	1/1	0/0	0/0	0/0	0/0	0/0
1B	1	34767321	G	T	0/0	1/1	1/1	1/1	1/1	1/1	1/1	1/1	1/1	1/1	1/1	1/1	1/1	1/1	1/1	1/1	./.	./.	./.	./.	./.
1B	1	34767325	G	A	0/0	1/1	1/1	1/1	1/1	1/1	1/1	1/1	1/1	1/1	1/1	1/1	1/1	1/1	1/1	1/1	./.	./.	./.	./.	./.
1B	1	34767326	T	A	0/0	1/1	1/1	1/1	1/1	1/1	1/1	1/1	1/1	1/1	1/1	1/1	1/1	1/1	1/1	1/1	./.	./.	./.	./.	./.
1B	1	34767348	T	C	0/0	1/1	1/1	1/1	1/1	1/1	1/1	1/1	1/1	1/1	1/1	1/1	1/1	1/1	1/1	1/1	0/0	0/0	0/0	0/0	0/0
1B	1	34767354	G	A	0/0	1/1	1/1	1/1	1/1	1/1	1/1	1/1	1/1	1/1	1/1	1/1	1/1	1/1	1/1	1/1	0/0	0/0	0/0	0/0	0/0
1B	1	34767383	T	C	0/0	1/1	1/1	1/1	1/1	1/1	1/1	1/1	1/1	1/1	1/1	1/1	./.	1/1	1/1	1/1	0/0	0/0	0/0	0/0	0/0
1B	1	34953006	G	C	0/0	1/1	1/1	1/1	1/1	1/1	1/1	1/1	1/1	1/1	1/1	1/1	1/1	1/1	1/1	1/1	0/0	0/0	0/0	0/0	0/0
1B	1	34953014	C	T	0/0	1/1	1/1	1/1	1/1	1/1	1/1	1/1	1/1	1/1	1/1	1/1	1/1	1/1	1/1	1/1	0/0	0/0	0/0	0/0	0/0
1B	1	34953015	A	G	0/0	1/1	1/1	1/1	1/1	1/1	1/1	1/1	1/1	1/1	1/1	1/1	1/1	1/1	1/1	1/1	0/0	0/0	0/0	0/0	0/0
1B	1	34953036	C	G	0/0	1/1	1/1	1/1	1/1	1/1	1/1	1/1	1/1	1/1	1/1	1/1	1/1	1/1	1/1	1/1	0/0	0/0	0/0	0/0	0/0
1B	1	34953055	C	T	0/0	1/1	1/1	1/1	1/1	1/1	1/1	1/1	1/1	1/1	1/1	1/1	1/1	1/1	1/1	1/1	0/0	0/0	0/0	0/0	0/0
1B	1	34953057	T	G	0/0	1/1	1/1	1/1	1/1	1/1	1/1	1/1	1/1	1/1	1/1	1/1	1/1	1/1	1/1	1/1	0/0	0/0	0/0	0/0	0/0
1B	1	34953066	G	T	0/0	1/1	1/1	1/1	1/1	1/1	1/1	1/1	1/1	1/1	1/1	1/1	1/1	1/1	1/1	1/1	0/0	0/0	0/0	0/0	0/0
1B	1	34953073	T	C	0/0	1/1	1/1	1/1	1/1	1/1	1/1	1/1	1/1	1/1	1/1	1/1	1/1	1/1	1/1	1/1	0/0	0/0	0/0	0/0	0/0
1B	1	34953111	C	T	0/0	1/1	1/1	1/1	1/1	1/1	1/1	1/1	1/1	1/1	1/1	1/1	1/1	1/1	1/1	1/1	0/0	0/0	0/0	0/0	0/0
1B	1	34953143	T	G	0/0	1/1	1/1	1/1	1/1	1/1	1/1	1/1	1/1	1/1	1/1	1/1	1/1	1/1	1/1	1/1	0/0	0/0	0/0	0/0	0/0
1B	1	34953155	G	A	0/0	1/1	1/1	1/1	1/1	1/1	1/1	1/1	1/1	1/1	1/1	1/1	1/1	1/1	1/1	1/1	0/0	0/0	0/0	0/0	0/0
1B	1	34953156	T	C	0/0	1/1	1/1	1/1	1/1	1/1	1/1	1/1	1/1	1/1	1/1	1/1	1/1	1/1	1/1	1/1	0/0	0/0	0/0	0/0	0/0
1B	1	34953163	C	T	0/0	1/1	1/1	1/1	1/1	1/1	1/1	1/1	1/1	1/1	1/1	1/1	1/1	1/1	1/1	1/1	0/0	0/0	0/0	0/0	0/0
1B	1	34953164	A	G	0/0	1/1	1/1	1/1	1/1	1/1	1/1	1/1	1/1	1/1	1/1	1/1	1/1	1/1	1/1	1/1	0/0	0/0	0/0	0/0	0/0
1B	1	34953170	C	T	0/0	1/1	1/1	1/1	1/1	1/1	1/1	1/1	1/1	1/1	1/1	1/1	1/1	1/1	1/1	1/1	0/0	0/0	0/0	0/0	0/0
1B	1	34953182	A	C	0/0	1/1	1/1	1/1	1/1	1/1	1/1	1/1	1/1	1/1	1/1	1/1	1/1	1/1	1/1	1/1	0/0	0/0	0/0	0/0	0/0
1B	1	34953183	G	A	0/0	1/1	1/1	1/1	1/1	1/1	1/1	1/1	1/1	1/1	1/1	1/1	1/1	1/1	1/1	1/1	0/0	0/0	0/0	0/0	0/0
1B	1	34953187	A	G	0/0	1/1	1/1	1/1	1/1	1/1	1/1	1/1	1/1	1/1	1/1	1/1	1/1	1/1	1/1	1/1	0/0	0/0	0/0	0/0	0/0
1B	1	35212232	C	G	0/0	1/1	1/1	1/1	1/1	1/1	1/1	1/1	1/1	1/1	1/1	1/1	1/1	1/1	1/1	1/1	0/0	0/0	0/0	0/0	0/0
1B	1	35212346	T	C	0/0	1/1	1/1	1/1	1/1	1/1	1/1	1/1	1/1	1/1	1/1	1/1	1/1	1/1	1/1	1/1	0/0	0/0	0/0	0/0	0/0
1B	1	35212404	C	A	0/0	1/1	1/1	1/1	1/1	1/1	1/1	1/1	1/1	1/1	1/1	1/1	1/1	1/1	1/1	1/1	0/0	0/0	0/0	0/0	0/0
1B	1	35212406	T	C	0/0	1/1	1/1	1/1	1/1	1/1	1/1	1/1	1/1	1/1	1/1	1/1	1/1	1/1	1/1	1/1	0/0	0/0	0/0	0/0	0/0
1B	1	35296500	G	C	0/0	1/1	1/1	1/1	1/1	1/1	1/1	1/1	1/1	1/1	1/1	1/1	1/1	1/1	1/1	1/1	0/0	0/0	0/0	0/0	0/0
1B	1	35296523	T	G	0/0	1/1	1/1	1/1	1/1	1/1	1/1	1/1	1/1	1/1	1/1	1/1	1/1	1/1	1/1	1/1	0/0	0/0	0/0	0/0	0/0
1B	1	35296560	A	G	0/0	1/1	1/1	1/1	1/1	1/1	1/1	1/1	1/1	1/1	1/1	1/1	1/1	1/1	1/1	1/1	0/0	0/0	0/0	0/0	0/0
1B	1	35296608	C	G	0/0	1/1	1/1	1/1	1/1	1/1	1/1	1/1	1/1	1/1	1/1	1/1	1/1	1/1	1/1	1/1	0/0	0/0	0/0	0/0	0/0
1B	1	35296665	G	C	0/0	1/1	1/1	1/1	1/1	1/1	1/1	1/1	1/1	1/1	1/1	1/1	1/1	1/1	1/1	1/1	0/0	0/0	0/0	0/0	0/0
1B	1	35296917	A	C	0/0	1/1	1/1	1/1	1/1	1/1	1/1	1/1	1/1	1/1	1/1	1/1	1/1	1/1	1/1	1/1	0/0	0/0	0/0	0/0	0/0
1B	1	36191793	A	G	0/0	1/1	1/1	1/1	1/1	1/1	1/1	1/1	1/1	1/1	1/1	1/1	1/1	1/1	1/1	1/1	0/0	0/0	0/0	0/0	0/0
1B	1	36191811	G	A	0/0	1/1	1/1	1/1	1/1	1/1	1/1	1/1	1/1	1/1	1/1	1/1	1/1	1/1	1/1	1/1	0/0	0/0	0/0	0/0	0/0
1B	1	36191817	C	G	0/0	1/1	1/1	1/1	1/1	1/1	1/1	1/1	1/1	1/1	1/1	1/1	1/1	1/1	1/1	1/1	0/0	0/0	0/0	0/0	0/0
1B	1	36191889	C	G	0/0	1/1	1/1	1/1	1/1	1/1	1/1	1/1	1/1	1/1	1/1	1/1	1/1	1/1	1/1	1/1	0/0	0/0	0/0	0/0	0/0
1B	1	36191909	G	C	0/0	1/1	1/1	1/1	1/1	1/1	1/1	1/1	1/1	1/1	1/1	1/1	1/1	1/1	1/1	1/1	0/0	0/0	0/0	0/0	0/0
1B	1	36191911	C	T	0/0	1/1	1/1	1/1	1/1	1/1	1/1	1/1	1/1	1/1	1/1	1/1	1/1	1/1	1/1	1/1	0/0	0/0	0/0	0/0	0/0
1B	1	36191928	A	G	0/0	1/1	1/1	1/1	1/1	1/1	1/1	1/1	1/1	1/1	1/1	1/1	1/1	1/1	1/1	1/1	0/0	0/0	0/0	0/0	0/0
1B	1	36192029	T	C	0/0	1/1	1/1	1/1	1/1	1/1	./.	1/1	1/1	1/1	1/1	1/1	./.	1/1	1/1	1/1	0/0	0/0	0/0	0/0	0/0
1B	1	36192047	C	G	0/0	1/1	1/1	1/1	1/1	1/1	./.	1/1	1/1	1/1	1/1	1/1	./.	1/1	1/1	1/1	0/0	0/0	0/0	0/0	0/0
1B	1	36192049	G	T	0/0	1/1	1/1	1/1	1/1	1/1	./.	1/1	1/1	1/1	1/1	1/1	./.	1/1	1/1	1/1	0/0	0/0	0/0	0/0	0/0
1B	1	36368337	T	G	0/0	1/1	1/1	1/1	1/1	1/1	1/1	1/1	1/1	1/1	1/1	1/1	1/1	1/1	1/1	1/1	0/0	0/0	0/0	0/0	0/0
1B	1	36368370	G	C	0/0	1/1	1/1	1/1	1/1	1/1	1/1	1/1	1/1	1/1	1/1	1/1	1/1	1/1	1/1	1/1	0/0	0/0	0/0	0/0	0/0
1B	1	36368385	A	G	0/0	1/1	1/1	1/1	1/1	1/1	1/1	1/1	1/1	1/1	./.	./.	1/1	1/1	1/1	./.	0/0	0/0	0/0	0/0	0/0
1B	1	36368396	C	A	0/0	1/1	1/1	1/1	1/1	1/1	1/1	1/1	1/1	1/1	./.	./.	1/1	1/1	1/1	./.	0/0	0/0	0/0	0/0	0/0
1B	1	36368458	G	C	0/0	1/1	1/1	1/1	1/1	1/1	1/1	1/1	1/1	1/1	./.	./.	1/1	1/1	1/1	./.	0/0	0/0	0/0	0/0	0/0
1B	1	36368496	T	C	0/0	1/1	1/1	1/1	1/1	1/1	1/1	1/1	1/1	1/1	./.	./.	1/1	1/1	1/1	./.	0/0	0/0	0/0	0/0	0/0
1B	1	36520753	T	C	0/0	1/1	1/1	1/1	1/1	1/1	1/1	1/1	1/1	1/1	1/1	1/1	1/1	1/1	1/1	1/1	0/0	0/0	0/0	0/0	0/0
1B	1	36520766	C	T	0/0	1/1	1/1	1/1	1/1	1/1	1/1	1/1	1/1	1/1	1/1	1/1	1/1	1/1	1/1	1/1	0/0	0/0	0/0	0/0	0/0
1B	1	36520807	C	T	0/0	1/1	1/1	1/1	1/1	1/1	1/1	1/1	1/1	1/1	1/1	1/1	1/1	1/1	1/1	1/1	0/0	0/0	0/0	0/0	0/0
1B	1	36520808	G	A	0/0	1/1	1/1	1/1	1/1	1/1	1/1	1/1	1/1	1/1	1/1	1/1	1/1	1/1	1/1	1/1	0/0	0/0	0/0	0/0	0/0
1B	1	36520852	A	G	0/0	1/1	1/1	1/1	1/1	1/1	1/1	1/1	1/1	1/1	1/1	1/1	1/1	1/1	1/1	1/1	0/0	0/0	0/0	0/0	0/0
1B	1	36520865	T	G	0/0	1/1	1/1	1/1	1/1	1/1	1/1	1/1	1/1	1/1	1/1	1/1	1/1	1/1	1/1	1/1	0/0	0/0	0/0	0/0	0/0
1B	1	36520874	C	G	0/0	1/1	1/1	1/1	1/1	1/1	1/1	1/1	1/1	1/1	1/1	1/1	1/1	1/1	1/1	1/1	0/0	0/0	0/0	0/0	0/0
1B	1	36520961	G	A	0/0	1/1	1/1	1/1	1/1	1/1	1/1	1/1	1/1	1/1	1/1	1/1	1/1	1/1	1/1	1/1	0/0	0/0	0/0	0/0	0/0
1B	1	36520968	T	C	0/0	1/1	1/1	1/1	1/1	1/1	1/1	1/1	1/1	1/1	1/1	1/1	1/1	1/1	1/1	1/1	0/0	0/0	0/0	0/0	0/0
1B	1	36520983	C	T	0/0	1/1	1/1	1/1	1/1	1/1	1/1	1/1	1/1	1/1	1/1	1/1	1/1	1/1	1/1	1/1	0/0	0/0	0/0	0/0	0/0
1B	1	36521010	G	A	0/0	1/1	1/1	1/1	1/1	1/1	1/1	1/1	1/1	1/1	1/1	1/1	1/1	1/1	1/1	1/1	0/0	0/0	0/0	0/0	0/0
1B	1	36521030	A	G	0/0	1/1	1/1	1/1	1/1	1/1	1/1	1/1	1/1	1/1	1/1	1/1	1/1	1/1	1/1	1/1	0/0	0/0	0/0	0/0	0/0
1B	1	36521031	T	A	0/0	1/1	1/1	1/1	1/1	1/1	1/1	1/1	1/1	1/1	1/1	1/1	1/1	1/1	1/1	1/1	0/0	0/0	0/0	0/0	0/0
1B	1	36521041	T	C	0/0	1/1	1/1	1/1	1/1	1/1	1/1	1/1	1/1	1/1	1/1	1/1	1/1	1/1	1/1	1/1	0/0	0/0	0/0	0/0	0/0
1B	1	40076937	A	G	0/0	1/1	1/1	1/1	1/1	1/1	1/1	1/1	1/1	1/1	./.	./.	1/1	1/1	1/1	./.	0/0	0/0	0/0	0/0	0/0
1B	1	40076947	G	A	0/0	1/1	1/1	1/1	1/1	1/1	1/1	1/1	1/1	1/1	./.	./.	1/1	1/1	1/1	./.	0/0	0/0	0/0	0/0	0/0
1B	1	40076948	G	T	0/0	1/1	1/1	1/1	1/1	1/1	1/1	1/1	1/1	1/1	./.	./.	1/1	1/1	1/1	./.	0/0	0/0	0/0	0/0	0/0
1B	1	40076960	A	G	0/0	1/1	1/1	1/1	1/1	1/1	1/1	1/1	1/1	1/1	./.	./.	1/1	1/1	1/1	./.	0/0	0/0	0/0	0/0	0/0
1B	1	40076963	G	A	0/0	1/1	1/1	1/1	1/1	1/1	1/1	1/1	1/1	1/1	./.	./.	1/1	1/1	1/1	./.	0/0	0/0	0/0	0/0	0/0
1B	1	40611476	C	T	0/0	1/1	1/1	1/1	1/1	1/1	1/1	1/1	1/1	1/1	1/1	1/1	1/1	1/1	1/1	1/1	0/0	0/0	0/0	0/0	0/0
1B	1	40611588	T	C	0/0	1/1	1/1	1/1	1/1	1/1	1/1	1/1	1/1	1/1	1/1	1/1	1/1	1/1	1/1	1/1	0/0	0/0	0/0	0/0	0/0
1B	1	40611596	C	G	0/0	1/1	1/1	1/1	1/1	1/1	1/1	1/1	1/1	1/1	1/1	1/1	1/1	1/1	1/1	1/1	0/0	0/0	0/0	0/0	0/0
1B	1	40611599	A	G	0/0	1/1	1/1	1/1	1/1	1/1	1/1	1/1	1/1	1/1	1/1	1/1	1/1	1/1	1/1	1/1	0/0	0/0	0/0	0/0	0/0
1B	1	40611650	A	G	0/0	1/1	1/1	1/1	1/1	1/1	1/1	1/1	1/1	1/1	1/1	1/1	1/1	1/1	1/1	1/1	0/0	0/0	0/0	0/0	0/0
1B	1	40611656	A	C	0/0	1/1	1/1	1/1	1/1	1/1	1/1	1/1	1/1	1/1	1/1	1/1	1/1	1/1	1/1	1/1	0/0	0/0	0/0	0/0	0/0
1B	1	40611665	T	C	0/0	1/1	1/1	1/1	1/1	1/1	1/1	1/1	1/1	1/1	1/1	1/1	1/1	1/1	1/1	1/1	0/0	0/0	0/0	0/0	0/0
1B	1	40611687	A	G	0/0	1/1	1/1	1/1	1/1	1/1	1/1	1/1	1/1	1/1	1/1	1/1	1/1	1/1	1/1	1/1	0/0	0/0	0/0	0/0	0/0
1B	1	40611691	G	A	0/0	1/1	1/1	1/1	1/1	1/1	1/1	1/1	1/1	1/1	1/1	1/1	1/1	1/1	1/1	1/1	0/0	0/0	0/0	0/0	0/0
1B	1	40611723	G	A	0/0	1/1	1/1	1/1	./.	./.	1/1	1/1	1/1	1/1	./.	./.	1/1	1/1	1/1	./.	0/0	0/0	0/0	0/0	0/0
1B	1	41740126	C	T	0/0	1/1	1/1	1/1	1/1	1/1	1/1	1/1	1/1	1/1	1/1	1/1	1/1	1/1	1/1	1/1	0/0	0/0	0/0	0/0	0/0
1B	1	41740127	G	C	0/0	1/1	1/1	1/1	1/1	1/1	1/1	1/1	1/1	1/1	1/1	1/1	1/1	1/1	1/1	1/1	0/0	0/0	0/0	0/0	0/0
1B	1	41740138	G	C	0/0	1/1	1/1	1/1	1/1	1/1	1/1	1/1	1/1	1/1	1/1	1/1	1/1	1/1	1/1	1/1	0/0	0/0	0/0	0/0	0/0
1B	1	41740154	A	T	0/0	1/1	1/1	1/1	1/1	1/1	1/1	1/1	1/1	1/1	1/1	1/1	1/1	1/1	1/1	1/1	0/0	0/0	0/0	0/0	0/0
1B	1	41740159	A	G	0/0	1/1	1/1	1/1	1/1	1/1	1/1	1/1	1/1	1/1	0/1	0/1	1/1	1/1	1/1	0/1	0/0	0/0	0/0	0/0	0/0
1B	1	41740173	A	T	0/0	1/1	1/1	1/1	1/1	1/1	1/1	1/1	1/1	1/1	1/1	1/1	1/1	1/1	1/1	1/1	0/0	0/0	0/0	0/0	0/0
1B	1	41740190	T	C	0/0	1/1	1/1	1/1	1/1	1/1	1/1	1/1	1/1	1/1	1/1	1/1	1/1	1/1	1/1	1/1	0/0	0/0	0/0	0/0	0/0
1B	1	41740238	G	C	0/0	1/1	1/1	1/1	1/1	1/1	1/1	1/1	1/1	1/1	1/1	1/1	1/1	1/1	1/1	1/1	0/0	0/0	0/0	0/0	0/0
1B	1	41740260	G	A	0/0	1/1	1/1	1/1	1/1	1/1	1/1	1/1	1/1	1/1	1/1	1/1	1/1	1/1	1/1	1/1	0/0	0/0	0/0	0/0	0/0
1B	1	43205853	T	C	0/0	1/1	1/1	1/1	1/1	1/1	1/1	1/1	1/1	1/1	./.	./.	1/1	1/1	1/1	./.	0/0	0/0	0/0	0/0	0/0
1B	1	43206009	C	G	0/0	1/1	1/1	1/1	./.	./.	1/1	1/1	1/1	1/1	./.	./.	1/1	1/1	1/1	./.	0/0	0/0	0/0	0/0	0/0
1B	1	43206021	T	C	0/0	1/1	1/1	1/1	./.	./.	1/1	1/1	1/1	1/1	./.	./.	1/1	1/1	1/1	./.	0/0	0/0	0/0	0/0	0/0
1B	1	43677506	A	G	0/0	1/1	1/1	1/1	./.	./.	1/1	1/1	1/1	1/1	./.	./.	1/1	1/1	1/1	./.	0/0	0/0	0/0	0/0	0/0
1B	1	43677544	T	G	0/0	1/1	1/1	1/1	1/1	1/1	1/1	1/1	1/1	1/1	1/1	1/1	1/1	1/1	1/1	1/1	0/0	0/0	0/0	0/0	0/0
1B	1	43677550	C	G	0/0	1/1	1/1	1/1	1/1	1/1	1/1	1/1	1/1	1/1	1/1	1/1	1/1	1/1	1/1	1/1	0/0	0/0	0/0	0/0	0/0
1B	1	43677574	T	C	0/0	1/1	1/1	1/1	1/1	1/1	1/1	1/1	1/1	1/1	1/1	1/1	1/1	1/1	1/1	1/1	0/0	0/0	0/0	0/0	0/0
1B	1	43677596	A	T	0/0	1/1	1/1	1/1	1/1	1/1	1/1	1/1	1/1	1/1	1/1	1/1	1/1	1/1	1/1	1/1	0/0	0/0	0/0	0/0	0/0
1B	1	43677613	C	T	0/0	1/1	1/1	1/1	1/1	1/1	1/1	1/1	1/1	1/1	1/1	1/1	1/1	1/1	1/1	1/1	0/0	0/0	0/0	0/0	0/0
1B	1	43682300	T	C	0/0	1/1	1/1	1/1	1/1	1/1	1/1	1/1	1/1	1/1	1/1	1/1	1/1	1/1	1/1	1/1	0/0	0/0	0/0	0/0	0/0
1B	1	43682319	C	G	0/0	1/1	1/1	1/1	1/1	1/1	1/1	1/1	1/1	1/1	1/1	1/1	1/1	1/1	1/1	1/1	0/0	0/0	0/0	0/0	0/0
1B	1	43682358	G	A	0/0	1/1	1/1	1/1	1/1	1/1	1/1	1/1	1/1	1/1	1/1	1/1	1/1	1/1	1/1	1/1	0/0	0/0	0/0	0/0	0/0
1B	1	43682379	C	T	0/0	1/1	1/1	1/1	1/1	1/1	1/1	1/1	1/1	1/1	1/1	1/1	1/1	1/1	1/1	1/1	0/0	0/0	0/0	0/0	0/0
1B	1	43682381	A	G	0/0	1/1	1/1	1/1	1/1	1/1	1/1	1/1	1/1	1/1	1/1	1/1	1/1	1/1	1/1	1/1	0/0	0/0	0/0	0/0	0/0
1B	1	43682386	G	C	0/0	1/1	1/1	1/1	1/1	1/1	1/1	1/1	1/1	1/1	1/1	1/1	1/1	1/1	1/1	1/1	0/0	0/0	0/0	0/0	0/0
1B	1	43682393	G	A	0/0	1/1	1/1	1/1	1/1	1/1	1/1	1/1	1/1	1/1	1/1	1/1	1/1	1/1	1/1	1/1	0/0	0/0	0/0	0/0	0/0
1B	1	43682400	A	T	0/0	1/1	1/1	1/1	1/1	1/1	1/1	1/1	1/1	1/1	1/1	1/1	1/1	1/1	1/1	1/1	0/0	0/0	0/0	0/0	0/0
1B	1	43910823	A	G	0/0	1/1	1/1	1/1	1/1	1/1	1/1	1/1	1/1	1/1	1/1	1/1	1/1	1/1	1/1	1/1	0/0	0/0	0/0	0/0	0/0
1B	1	43910840	C	T	0/0	1/1	1/1	1/1	1/1	1/1	1/1	1/1	1/1	1/1	1/1	1/1	1/1	1/1	1/1	1/1	0/0	0/0	0/0	0/0	0/0
1B	1	43910940	A	G	0/0	1/1	1/1	1/1	1/1	1/1	1/1	1/1	1/1	1/1	1/1	1/1	1/1	1/1	1/1	1/1	0/0	0/0	0/0	0/0	0/0
1B	1	43910941	T	G	0/0	1/1	1/1	1/1	1/1	1/1	1/1	1/1	1/1	1/1	1/1	1/1	1/1	1/1	1/1	1/1	0/0	0/0	0/0	0/0	0/0
1B	1	43910960	C	T	0/0	1/1	1/1	1/1	1/1	1/1	1/1	1/1	1/1	1/1	1/1	1/1	1/1	1/1	1/1	1/1	0/0	0/0	0/0	0/0	0/0
1B	1	43910996	A	G	0/0	1/1	1/1	1/1	1/1	1/1	1/1	1/1	1/1	1/1	1/1	1/1	1/1	1/1	1/1	1/1	0/0	0/0	0/0	0/0	0/0
1B	1	43911038	C	T	0/0	1/1	1/1	1/1	1/1	1/1	1/1	1/1	1/1	1/1	1/1	1/1	1/1	1/1	1/1	1/1	0/0	0/0	0/0	0/0	0/0
1B	1	43911059	C	T	0/0	1/1	1/1	1/1	./.	./.	1/1	1/1	1/1	1/1	1/1	1/1	1/1	1/1	1/1	1/1	0/0	0/0	0/0	0/0	0/0
1B	1	43911071	C	G	0/0	1/1	1/1	1/1	./.	./.	1/1	1/1	1/1	1/1	1/1	1/1	1/1	1/1	1/1	1/1	0/0	0/0	0/0	0/0	0/0
1B	1	43957205	G	C	0/0	1/1	1/1	1/1	./.	./.	1/1	1/1	1/1	1/1	./.	./.	1/1	1/1	1/1	./.	0/0	0/0	0/0	0/0	0/0
1B	1	44040788	C	T	0/0	1/1	1/1	1/1	1/1	1/1	1/1	1/1	1/1	1/1	./.	./.	./.	1/1	1/1	./.	0/0	0/0	0/0	0/0	0/0
1B	1	44184792	C	A	0/0	1/1	1/1	1/1	1/1	1/1	1/1	1/1	1/1	1/1	1/1	1/1	1/1	1/1	1/1	1/1	0/0	0/0	0/0	0/0	0/0
1B	1	44184805	T	C	0/0	1/1	1/1	1/1	1/1	1/1	1/1	1/1	1/1	1/1	1/1	1/1	1/1	1/1	1/1	1/1	0/0	0/0	0/0	0/0	0/0
1B	1	44184820	G	T	0/0	1/1	1/1	1/1	1/1	1/1	1/1	1/1	1/1	1/1	1/1	1/1	1/1	1/1	1/1	1/1	0/0	0/0	0/0	0/0	0/0
1B	1	44184822	C	T	0/0	1/1	1/1	1/1	1/1	1/1	1/1	1/1	1/1	1/1	1/1	1/1	1/1	1/1	1/1	1/1	0/0	0/0	0/0	0/0	0/0
1B	1	44222076	G	T	0/0	1/1	1/1	1/1	1/1	1/1	1/1	1/1	1/1	1/1	1/1	1/1	1/1	1/1	1/1	1/1	0/0	0/0	0/0	0/0	0/0
1B	1	44222109	T	C	0/0	1/1	1/1	1/1	1/1	1/1	1/1	1/1	1/1	1/1	1/1	1/1	1/1	1/1	1/1	1/1	0/0	0/0	0/0	0/0	0/0
1B	1	44222200	A	C	0/0	1/1	1/1	1/1	1/1	1/1	1/1	1/1	1/1	1/1	1/1	1/1	1/1	1/1	1/1	1/1	0/0	0/0	0/0	0/0	0/0
1B	1	44222240	T	C	0/0	1/1	1/1	1/1	1/1	1/1	1/1	1/1	1/1	1/1	1/1	1/1	1/1	1/1	1/1	1/1	0/0	0/0	0/0	0/0	0/0
1B	1	44222249	C	G	0/0	1/1	1/1	1/1	1/1	1/1	1/1	1/1	1/1	1/1	1/1	1/1	1/1	1/1	1/1	1/1	0/0	0/0	0/0	0/0	0/0
1B	1	44223092	T	C	0/0	1/1	1/1	1/1	./.	./.	./.	1/1	1/1	1/1	./.	./.	./.	1/1	1/1	./.	0/0	0/0	0/0	0/0	0/0
1B	1	44223151	T	C	0/0	1/1	1/1	1/1	./.	./.	./.	1/1	1/1	1/1	./.	./.	./.	1/1	1/1	./.	0/0	0/0	0/0	0/0	0/0
1B	1	44223168	T	G	0/0	1/1	1/1	1/1	./.	./.	./.	1/1	1/1	1/1	./.	./.	./.	1/1	1/1	./.	0/0	0/0	0/0	0/0	0/0
1B	1	44223182	C	A	0/0	1/1	1/1	1/1	./.	./.	./.	1/1	1/1	1/1	./.	./.	./.	1/1	1/1	./.	0/0	0/0	0/0	0/0	0/0
1B	1	46088623	G	A	0/0	1/1	1/1	1/1	1/1	1/1	1/1	1/1	1/1	1/1	1/1	1/1	1/1	1/1	1/1	1/1	0/0	0/0	0/0	0/0	0/0
1B	1	46088684	G	C	0/0	1/1	1/1	1/1	1/1	1/1	./.	1/1	1/1	1/1	./.	./.	1/1	1/1	1/1	./.	0/0	0/0	0/0	0/0	0/0
1B	1	46088689	C	T	0/0	1/1	1/1	1/1	1/1	1/1	./.	1/1	1/1	1/1	./.	./.	1/1	1/1	1/1	./.	0/0	0/0	0/0	0/0	0/0
1B	1	46088695	A	G	0/0	1/1	1/1	1/1	1/1	1/1	./.	1/1	1/1	1/1	./.	./.	1/1	1/1	1/1	./.	0/0	0/0	0/0	0/0	0/0
1B	1	46088707	G	A	0/0	1/1	1/1	1/1	1/1	1/1	./.	1/1	1/1	1/1	./.	./.	1/1	1/1	1/1	./.	0/0	0/0	0/0	0/0	0/0
1B	1	46088713	G	A	0/0	1/1	1/1	1/1	1/1	1/1	./.	1/1	1/1	1/1	./.	./.	1/1	1/1	1/1	./.	0/0	0/0	0/0	0/0	0/0
1B	1	46088716	A	G	0/0	1/1	1/1	1/1	1/1	1/1	./.	1/1	1/1	1/1	./.	./.	1/1	1/1	1/1	./.	0/0	0/0	0/0	0/0	0/0
1B	1	46088737	A	G	0/0	1/1	1/1	1/1	./.	./.	./.	1/1	1/1	1/1	./.	./.	./.	1/1	1/1	./.	0/0	0/0	0/0	0/0	0/0
1B	1	46088854	G	A	0/0	1/1	1/1	1/1	1/1	1/1	1/1	1/1	1/1	1/1	./.	./.	1/1	1/1	1/1	./.	0/0	0/0	0/0	0/0	0/0
1B	1	46088857	C	G	0/0	1/1	1/1	1/1	1/1	1/1	1/1	1/1	1/1	1/1	./.	./.	1/1	1/1	1/1	./.	0/0	0/0	0/0	0/0	0/0
1B	1	46088860	G	A	0/0	1/1	1/1	1/1	1/1	1/1	1/1	1/1	1/1	1/1	./.	./.	1/1	1/1	1/1	./.	0/0	0/0	0/0	0/0	0/0
1B	1	46088887	A	G	0/0	1/1	1/1	1/1	1/1	1/1	1/1	1/1	1/1	1/1	./.	./.	1/1	1/1	1/1	./.	0/0	0/0	0/0	0/0	0/0
1B	1	46088962	T	C	0/0	1/1	1/1	1/1	1/1	1/1	1/1	1/1	1/1	1/1	./.	./.	1/1	1/1	1/1	./.	0/0	0/0	0/0	0/0	0/0
1B	1	47886724	A	G	0/0	1/1	1/1	1/1	1/1	1/1	1/1	1/1	1/1	1/1	1/1	1/1	1/1	1/1	1/1	1/1	0/1	0/1	0/1	0/1	0/1
1B	1	47886778	C	T	0/0	1/1	1/1	1/1	1/1	1/1	1/1	1/1	1/1	1/1	1/1	1/1	1/1	1/1	1/1	1/1	0/1	0/1	0/1	0/1	0/1
1B	1	47886792	A	G	0/0	1/1	1/1	1/1	1/1	1/1	1/1	1/1	1/1	1/1	1/1	1/1	1/1	1/1	1/1	1/1	0/1	0/1	0/1	0/1	0/1
1B	1	47886823	G	A	0/0	1/1	1/1	1/1	1/1	1/1	1/1	1/1	1/1	1/1	1/1	1/1	1/1	1/1	1/1	1/1	0/1	0/1	0/1	0/1	0/1
1B	1	47886882	T	G	0/0	1/1	1/1	1/1	1/1	1/1	1/1	1/1	1/1	1/1	1/1	1/1	1/1	1/1	1/1	1/1	0/1	0/1	0/1	0/1	0/1
1B	1	47886897	T	C	0/0	1/1	1/1	1/1	1/1	1/1	1/1	1/1	1/1	1/1	1/1	1/1	1/1	1/1	1/1	1/1	0/0	0/0	0/0	0/0	0/0
1B	1	48011939	T	C	0/0	1/1	1/1	1/1	1/1	1/1	1/1	1/1	1/1	1/1	1/1	1/1	1/1	1/1	1/1	1/1	0/0	0/0	0/0	0/0	0/0
1B	1	48011946	C	T	0/0	1/1	1/1	1/1	1/1	1/1	1/1	1/1	1/1	1/1	1/1	1/1	1/1	1/1	1/1	1/1	0/0	0/0	0/0	0/0	0/0
1B	1	48011952	C	T	0/0	1/1	1/1	1/1	1/1	1/1	1/1	1/1	1/1	1/1	1/1	1/1	1/1	1/1	1/1	1/1	0/0	0/0	0/0	0/0	0/0
1B	1	48011962	A	G	0/0	1/1	1/1	1/1	1/1	1/1	1/1	1/1	1/1	1/1	1/1	1/1	1/1	1/1	1/1	1/1	0/0	0/0	0/0	0/0	0/0
1B	1	48012047	G	T	0/0	1/1	1/1	1/1	1/1	1/1	1/1	1/1	1/1	1/1	1/1	1/1	1/1	1/1	1/1	1/1	0/0	0/0	0/0	0/0	0/0
1B	1	48012075	C	T	0/0	1/1	1/1	1/1	1/1	1/1	1/1	1/1	1/1	1/1	1/1	1/1	1/1	1/1	1/1	1/1	0/0	0/0	0/0	0/0	0/0
1B	1	48012103	G	A	0/0	1/1	1/1	1/1	1/1	1/1	1/1	1/1	1/1	1/1	1/1	1/1	1/1	1/1	1/1	1/1	0/0	0/0	0/0	0/0	0/0
1B	1	48012130	A	G	0/0	1/1	1/1	1/1	1/1	1/1	1/1	1/1	1/1	1/1	1/1	1/1	1/1	1/1	1/1	1/1	0/0	0/0	0/0	0/0	0/0
1B	1	48012132	C	T	0/0	1/1	1/1	1/1	1/1	1/1	1/1	1/1	1/1	1/1	1/1	1/1	1/1	1/1	1/1	1/1	0/0	0/0	0/0	0/0	0/0
1B	1	48012147	G	C	0/0	1/1	1/1	1/1	1/1	1/1	1/1	1/1	1/1	1/1	1/1	1/1	1/1	1/1	1/1	1/1	0/0	0/0	0/0	0/0	0/0
1B	1	48012152	G	A	0/0	1/1	1/1	1/1	1/1	1/1	1/1	1/1	1/1	1/1	1/1	1/1	1/1	1/1	1/1	1/1	0/0	0/0	0/0	0/0	0/0
1B	1	48241956	A	G	0/0	1/1	1/1	1/1	./.	./.	1/1	1/1	1/1	1/1	1/1	1/1	./.	1/1	1/1	1/1	0/0	0/0	0/0	0/0	0/0
1B	1	48241966	T	C	0/0	1/1	1/1	1/1	./.	./.	1/1	1/1	1/1	1/1	1/1	1/1	./.	1/1	1/1	1/1	0/0	0/0	0/0	0/0	0/0
1B	1	48242073	C	T	0/0	1/1	1/1	1/1	1/1	1/1	1/1	1/1	1/1	1/1	1/1	1/1	1/1	1/1	1/1	1/1	0/0	0/0	0/0	0/0	0/0
1B	1	48242141	C	G	0/0	1/1	1/1	1/1	./.	./.	1/1	1/1	1/1	1/1	1/1	1/1	1/1	1/1	1/1	1/1	0/0	0/0	0/0	0/0	0/0
1B	1	48242665	G	T	0/0	1/1	1/1	1/1	1/1	1/1	1/1	1/1	1/1	1/1	./.	./.	./.	1/1	1/1	./.	0/0	0/0	0/0	0/0	0/0
1B	1	48242667	C	G	0/0	1/1	1/1	1/1	1/1	1/1	1/1	1/1	1/1	1/1	./.	./.	./.	1/1	1/1	./.	0/0	0/0	0/0	0/0	0/0
1B	1	48242675	A	G	0/0	1/1	1/1	1/1	1/1	1/1	1/1	1/1	1/1	1/1	./.	./.	./.	1/1	1/1	./.	0/0	0/0	0/0	0/0	0/0
1B	1	48242728	C	G	0/0	1/1	1/1	1/1	1/1	1/1	1/1	1/1	1/1	1/1	1/1	1/1	./.	1/1	1/1	1/1	0/0	0/0	0/0	0/0	0/0
1B	1	48242780	C	T	0/0	1/1	1/1	1/1	1/1	1/1	1/1	1/1	1/1	1/1	1/1	1/1	./.	1/1	1/1	1/1	0/0	0/0	0/0	0/0	0/0
1B	1	48242881	G	T	0/0	1/1	1/1	1/1	1/1	1/1	1/1	1/1	1/1	1/1	1/1	1/1	1/1	1/1	1/1	1/1	0/0	0/0	0/0	0/0	0/0
1B	1	48242890	C	T	0/0	1/1	1/1	1/1	1/1	1/1	1/1	1/1	1/1	1/1	1/1	1/1	1/1	1/1	1/1	1/1	0/0	0/0	0/0	0/0	0/0
1B	1	48242909	C	T	0/0	1/1	1/1	1/1	1/1	1/1	1/1	1/1	1/1	1/1	1/1	1/1	1/1	1/1	1/1	1/1	0/0	0/0	0/0	0/0	0/0
1B	1	48242910	G	A	0/0	1/1	1/1	1/1	1/1	1/1	1/1	1/1	1/1	1/1	1/1	1/1	1/1	1/1	1/1	1/1	0/0	0/0	0/0	0/0	0/0
1B	1	48242924	G	A	0/0	1/1	1/1	1/1	1/1	1/1	1/1	1/1	1/1	1/1	1/1	1/1	1/1	1/1	1/1	1/1	0/0	0/0	0/0	0/0	0/0
1B	1	48242926	T	C	0/0	1/1	1/1	1/1	1/1	1/1	1/1	1/1	1/1	1/1	1/1	1/1	1/1	1/1	1/1	1/1	0/0	0/0	0/0	0/0	0/0
1B	1	48961806	C	T	0/0	1/1	1/1	1/1	1/1	1/1	./.	1/1	1/1	1/1	1/1	1/1	1/1	1/1	1/1	1/1	0/0	0/0	0/0	0/0	0/0
1B	1	48961835	T	C	0/0	1/1	1/1	1/1	1/1	1/1	./.	1/1	1/1	1/1	1/1	1/1	1/1	1/1	1/1	1/1	0/0	0/0	0/0	0/0	0/0
1B	1	48961845	T	C	0/0	1/1	1/1	1/1	1/1	1/1	./.	1/1	1/1	1/1	1/1	1/1	1/1	1/1	1/1	1/1	0/0	0/0	0/0	0/0	0/0
1B	1	48961863	C	A	0/0	1/1	1/1	1/1	1/1	1/1	./.	1/1	1/1	1/1	1/1	1/1	1/1	1/1	1/1	1/1	0/0	0/0	0/0	0/0	0/0
1B	1	48961884	G	C	0/0	1/1	1/1	1/1	1/1	1/1	./.	1/1	1/1	1/1	1/1	1/1	1/1	1/1	1/1	1/1	0/0	0/0	0/0	0/0	0/0
1B	1	48961902	A	G	0/0	1/1	1/1	1/1	1/1	1/1	./.	1/1	1/1	1/1	1/1	1/1	1/1	1/1	1/1	1/1	0/0	0/0	0/0	0/0	0/0
1B	1	50996708	G	A	0/0	1/1	1/1	1/1	1/1	1/1	./.	1/1	1/1	1/1	./.	./.	1/1	1/1	1/1	./.	0/0	0/0	0/0	0/0	0/0
1B	1	50996716	A	C	0/0	1/1	1/1	1/1	1/1	1/1	./.	1/1	1/1	1/1	./.	./.	1/1	1/1	1/1	./.	0/0	0/0	0/0	0/0	0/0
1B	1	50996718	A	G	0/0	1/1	1/1	1/1	1/1	1/1	./.	1/1	1/1	1/1	./.	./.	1/1	1/1	1/1	./.	0/0	0/0	0/0	0/0	0/0
1B	1	50997447	T	G	0/0	1/1	1/1	1/1	./.	./.	./.	1/1	1/1	1/1	./.	./.	1/1	1/1	1/1	./.	0/0	0/0	0/0	0/0	0/0
1B	1	50997479	A	G	0/0	1/1	1/1	1/1	./.	./.	./.	1/1	1/1	1/1	./.	./.	1/1	1/1	1/1	./.	0/0	0/0	0/0	0/0	0/0
1B	1	50997505	C	T	0/0	1/1	1/1	1/1	./.	./.	./.	1/1	1/1	1/1	./.	./.	1/1	1/1	1/1	./.	0/0	0/0	0/0	0/0	0/0
1B	1	51059894	T	C	0/0	1/1	1/1	1/1	1/1	1/1	./.	1/1	1/1	1/1	./.	./.	1/1	1/1	1/1	./.	0/0	0/0	0/0	0/0	0/0
1B	1	51059925	C	T	0/0	1/1	1/1	1/1	1/1	1/1	./.	1/1	1/1	1/1	./.	./.	1/1	1/1	1/1	./.	0/0	0/0	0/0	0/0	0/0
1B	1	52130366	C	T	0/0	1/1	1/1	1/1	1/1	1/1	1/1	1/1	1/1	1/1	./.	./.	1/1	1/1	1/1	./.	0/0	0/0	0/0	0/0	0/0
1B	1	52130385	C	G	0/0	1/1	1/1	1/1	1/1	1/1	1/1	1/1	1/1	1/1	./.	./.	1/1	1/1	1/1	./.	0/0	0/0	0/0	0/0	0/0
1B	1	52130437	G	C	0/0	1/1	1/1	1/1	1/1	1/1	1/1	1/1	1/1	1/1	1/1	1/1	1/1	1/1	1/1	1/1	0/0	0/0	0/0	0/0	0/0
1B	1	52130455	C	T	0/0	1/1	1/1	1/1	1/1	1/1	1/1	1/1	1/1	1/1	1/1	1/1	1/1	1/1	1/1	1/1	0/0	0/0	0/0	0/0	0/0
1B	1	52130486	C	T	0/0	1/1	1/1	1/1	1/1	1/1	1/1	1/1	1/1	1/1	1/1	1/1	1/1	1/1	1/1	1/1	0/0	0/0	0/0	0/0	0/0
1B	1	52130489	T	C	0/0	1/1	1/1	1/1	1/1	1/1	1/1	1/1	1/1	1/1	1/1	1/1	1/1	1/1	1/1	1/1	0/0	0/0	0/0	0/0	0/0
1B	1	52130493	C	G	0/0	1/1	1/1	1/1	1/1	1/1	1/1	1/1	1/1	1/1	1/1	1/1	1/1	1/1	1/1	1/1	0/0	0/0	0/0	0/0	0/0
1B	1	52130504	C	A	0/0	1/1	1/1	1/1	1/1	1/1	1/1	1/1	1/1	1/1	1/1	1/1	1/1	1/1	1/1	1/1	0/0	0/0	0/0	0/0	0/0
1B	1	52130517	G	A	0/0	1/1	1/1	1/1	1/1	1/1	1/1	1/1	1/1	1/1	1/1	1/1	1/1	1/1	1/1	1/1	0/0	0/0	0/0	0/0	0/0
1B	1	52130528	A	G	0/0	1/1	1/1	1/1	1/1	1/1	1/1	1/1	1/1	1/1	1/1	1/1	1/1	1/1	1/1	1/1	0/0	0/0	0/0	0/0	0/0
1B	1	52130543	C	A	0/0	1/1	1/1	1/1	1/1	1/1	1/1	1/1	1/1	1/1	1/1	1/1	1/1	1/1	1/1	1/1	0/0	0/0	0/0	0/0	0/0
1B	1	52130556	A	C	0/0	1/1	1/1	1/1	1/1	1/1	1/1	1/1	1/1	1/1	1/1	1/1	1/1	1/1	1/1	1/1	0/0	0/0	0/0	0/0	0/0
1B	1	52130562	G	A	0/0	1/1	1/1	1/1	1/1	1/1	./.	1/1	1/1	1/1	1/1	1/1	1/1	1/1	1/1	1/1	0/0	0/0	0/0	0/0	0/0
1B	1	52130566	G	A	0/0	1/1	1/1	1/1	1/1	1/1	./.	1/1	1/1	1/1	1/1	1/1	1/1	1/1	1/1	1/1	0/0	0/0	0/0	0/0	0/0
1B	1	52130570	T	C	0/0	1/1	1/1	1/1	1/1	1/1	./.	1/1	1/1	1/1	1/1	1/1	1/1	1/1	1/1	1/1	0/0	0/0	0/0	0/0	0/0
1B	1	52130576	C	G	0/0	1/1	1/1	1/1	1/1	1/1	./.	1/1	1/1	1/1	1/1	1/1	1/1	1/1	1/1	1/1	0/0	0/0	0/0	0/0	0/0
1B	1	52419684	A	G	0/0	1/1	1/1	1/1	1/1	1/1	1/1	1/1	1/1	1/1	1/1	1/1	1/1	1/1	1/1	1/1	0/0	0/0	0/0	0/0	0/0
1B	1	52419698	A	G	0/0	1/1	1/1	1/1	1/1	1/1	1/1	1/1	1/1	1/1	1/1	1/1	1/1	1/1	1/1	1/1	0/0	0/0	0/0	0/0	0/0
1B	1	52419704	A	G	0/0	1/1	1/1	1/1	1/1	1/1	1/1	1/1	1/1	1/1	1/1	1/1	1/1	1/1	1/1	1/1	0/0	0/0	0/0	0/0	0/0
1B	1	52419738	G	C	0/0	1/1	1/1	1/1	1/1	1/1	1/1	1/1	1/1	1/1	1/1	1/1	1/1	1/1	1/1	1/1	0/0	0/0	0/0	0/0	0/0
1B	1	52419758	A	G	0/0	1/1	1/1	1/1	1/1	1/1	1/1	1/1	1/1	1/1	1/1	1/1	1/1	1/1	1/1	1/1	0/0	0/0	0/0	0/0	0/0
1B	1	52419773	C	G	0/0	1/1	1/1	1/1	1/1	1/1	1/1	1/1	1/1	1/1	1/1	1/1	1/1	1/1	1/1	1/1	0/0	0/0	0/0	0/0	0/0
1B	1	52419782	G	C	0/0	1/1	1/1	1/1	1/1	1/1	1/1	1/1	1/1	1/1	1/1	1/1	1/1	1/1	1/1	1/1	0/0	0/0	0/0	0/0	0/0
1B	1	52419830	C	A	0/0	1/1	1/1	1/1	./.	./.	1/1	1/1	1/1	1/1	./.	./.	1/1	1/1	1/1	./.	0/0	0/0	0/0	0/0	0/0
1B	1	52419833	C	G	0/0	1/1	1/1	1/1	./.	./.	1/1	1/1	1/1	1/1	./.	./.	1/1	1/1	1/1	./.	0/0	0/0	0/0	0/0	0/0
1B	1	52419851	C	A	0/0	1/1	1/1	1/1	./.	./.	1/1	1/1	1/1	1/1	./.	./.	1/1	1/1	1/1	./.	0/0	0/0	0/0	0/0	0/0
1B	1	52419860	T	C	0/0	1/1	1/1	1/1	./.	./.	1/1	1/1	1/1	1/1	./.	./.	1/1	1/1	1/1	./.	0/0	0/0	0/0	0/0	0/0
1B	1	52419863	C	G	0/0	1/1	1/1	1/1	./.	./.	1/1	1/1	1/1	1/1	./.	./.	1/1	1/1	1/1	./.	0/0	0/0	0/0	0/0	0/0
1B	1	52419866	T	G	0/0	1/1	1/1	1/1	./.	./.	1/1	1/1	1/1	1/1	./.	./.	1/1	1/1	1/1	./.	0/0	0/0	0/0	0/0	0/0
1B	1	52419868	G	A	0/0	1/1	1/1	1/1	./.	./.	1/1	1/1	1/1	1/1	./.	./.	1/1	1/1	1/1	./.	0/0	0/0	0/0	0/0	0/0
1B	1	52419872	T	C	0/0	1/1	1/1	1/1	./.	./.	./.	1/1	1/1	1/1	./.	./.	1/1	1/1	1/1	./.	0/0	0/0	0/0	0/0	0/0
1B	1	52419874	T	C	0/0	1/1	1/1	1/1	./.	./.	./.	1/1	1/1	1/1	./.	./.	1/1	1/1	1/1	./.	0/0	0/0	0/0	0/0	0/0
1B	1	52635881	C	G	0/0	1/1	1/1	1/1	1/1	1/1	1/1	1/1	1/1	1/1	1/1	1/1	1/1	1/1	1/1	1/1	0/0	0/0	0/0	0/0	0/0
1B	1	52635882	A	G	0/0	1/1	1/1	1/1	1/1	1/1	1/1	1/1	1/1	1/1	1/1	1/1	1/1	1/1	1/1	1/1	0/0	0/0	0/0	0/0	0/0
1B	1	52635892	T	C	0/0	1/1	1/1	1/1	1/1	1/1	1/1	1/1	1/1	1/1	1/1	1/1	1/1	1/1	1/1	1/1	0/0	0/0	0/0	0/0	0/0
1B	1	52635912	C	T	0/0	1/1	1/1	1/1	1/1	1/1	1/1	1/1	1/1	1/1	1/1	1/1	1/1	1/1	1/1	1/1	0/0	0/0	0/0	0/0	0/0
1B	1	52635931	T	A	0/0	1/1	1/1	1/1	1/1	1/1	1/1	1/1	1/1	1/1	1/1	1/1	1/1	1/1	1/1	1/1	0/0	0/0	0/0	0/0	0/0
1B	1	52635963	T	C	0/0	1/1	1/1	1/1	1/1	1/1	1/1	1/1	1/1	1/1	1/1	1/1	1/1	1/1	1/1	1/1	0/0	0/0	0/0	0/0	0/0
1B	1	52635971	A	T	0/0	1/1	1/1	1/1	1/1	1/1	1/1	1/1	1/1	1/1	1/1	1/1	1/1	1/1	1/1	1/1	0/0	0/0	0/0	0/0	0/0
1B	1	52635988	A	G	0/0	1/1	1/1	1/1	1/1	1/1	1/1	1/1	1/1	1/1	1/1	1/1	1/1	1/1	1/1	1/1	0/0	0/0	0/0	0/0	0/0
1B	1	52635999	G	A	0/0	1/1	1/1	1/1	1/1	1/1	1/1	1/1	1/1	1/1	1/1	1/1	1/1	1/1	1/1	1/1	0/0	0/0	0/0	0/0	0/0
1B	1	52636018	A	G	0/0	1/1	1/1	1/1	1/1	1/1	1/1	1/1	1/1	1/1	1/1	1/1	1/1	1/1	1/1	1/1	0/0	0/0	0/0	0/0	0/0
1B	1	52636031	T	G	0/0	1/1	1/1	1/1	./.	./.	1/1	1/1	1/1	1/1	1/1	1/1	./.	1/1	1/1	1/1	0/0	0/0	0/0	0/0	0/0
1B	1	52636041	G	T	0/0	1/1	1/1	1/1	./.	./.	1/1	1/1	1/1	1/1	1/1	1/1	./.	1/1	1/1	1/1	0/0	0/0	0/0	0/0	0/0
1B	1	52636042	T	C	0/0	1/1	1/1	1/1	./.	./.	1/1	1/1	1/1	1/1	1/1	1/1	./.	1/1	1/1	1/1	0/0	0/0	0/0	0/0	0/0
1B	1	52636069	A	G	0/0	1/1	1/1	1/1	./.	./.	1/1	1/1	1/1	1/1	1/1	1/1	./.	1/1	1/1	1/1	0/0	0/0	0/0	0/0	0/0
1B	1	52636074	G	A	0/0	1/1	1/1	1/1	./.	./.	1/1	1/1	1/1	1/1	1/1	1/1	./.	1/1	1/1	1/1	0/0	0/0	0/0	0/0	0/0
1B	1	52636098	C	G	0/0	1/1	1/1	1/1	./.	./.	1/1	1/1	1/1	1/1	1/1	1/1	./.	1/1	1/1	1/1	0/0	0/0	0/0	0/0	0/0
1B	1	52636112	T	G	0/0	1/1	1/1	1/1	./.	./.	1/1	1/1	1/1	1/1	1/1	1/1	./.	1/1	1/1	1/1	0/0	0/0	0/0	0/0	0/0
1B	1	52636141	G	T	0/0	1/1	1/1	1/1	1/1	1/1	1/1	1/1	1/1	1/1	1/1	1/1	./.	1/1	1/1	1/1	0/0	0/0	0/0	0/0	0/0
1B	1	52636148	A	G	0/0	1/1	1/1	1/1	1/1	1/1	1/1	1/1	1/1	1/1	1/1	1/1	./.	1/1	1/1	1/1	0/0	0/0	0/0	0/0	0/0
1B	1	52636169	C	T	0/0	1/1	1/1	1/1	0/0	0/0	1/1	1/1	1/1	1/1	./.	./.	./.	1/1	1/1	./.	0/0	0/0	0/0	0/0	0/0
1B	1	52847893	A	G	0/0	1/1	1/1	1/1	1/1	1/1	1/1	1/1	1/1	1/1	./.	./.	1/1	1/1	1/1	./.	0/0	0/0	0/0	0/0	0/0
1B	1	52847904	G	A	0/0	1/1	1/1	1/1	1/1	1/1	1/1	1/1	1/1	1/1	./.	./.	1/1	1/1	1/1	./.	0/0	0/0	0/0	0/0	0/0
1B	1	52847906	A	C	0/0	1/1	1/1	1/1	1/1	1/1	1/1	1/1	1/1	1/1	./.	./.	1/1	1/1	1/1	./.	0/0	0/0	0/0	0/0	0/0
1B	1	52847908	G	A	0/0	1/1	1/1	1/1	1/1	1/1	1/1	1/1	1/1	1/1	./.	./.	1/1	1/1	1/1	./.	0/0	0/0	0/0	0/0	0/0
1B	1	52847912	T	C	0/0	1/1	1/1	1/1	1/1	1/1	1/1	1/1	1/1	1/1	./.	./.	1/1	1/1	1/1	./.	0/0	0/0	0/0	0/0	0/0
1B	1	52848112	C	T	0/0	1/1	1/1	1/1	1/1	1/1	1/1	1/1	1/1	1/1	1/1	1/1	1/1	1/1	1/1	1/1	0/0	0/0	0/0	0/0	0/0
1B	1	52848125	C	G	0/0	1/1	1/1	1/1	1/1	1/1	1/1	1/1	1/1	1/1	1/1	1/1	1/1	1/1	1/1	1/1	0/0	0/0	0/0	0/0	0/0
1B	1	52848126	G	A	0/0	1/1	1/1	1/1	1/1	1/1	1/1	1/1	1/1	1/1	1/1	1/1	1/1	1/1	1/1	1/1	0/0	0/0	0/0	0/0	0/0
1B	1	52848143	C	G	0/0	1/1	1/1	1/1	1/1	1/1	1/1	1/1	1/1	1/1	1/1	1/1	1/1	1/1	1/1	1/1	0/0	0/0	0/0	0/0	0/0
1B	1	52848204	C	T	0/0	1/1	1/1	1/1	1/1	1/1	1/1	1/1	1/1	1/1	1/1	1/1	1/1	1/1	1/1	1/1	0/0	0/0	0/0	0/0	0/0
1B	1	52848227	T	C	0/0	1/1	1/1	1/1	1/1	1/1	1/1	1/1	1/1	1/1	1/1	1/1	1/1	1/1	1/1	1/1	0/0	0/0	0/0	0/0	0/0
1B	1	52848282	C	T	0/0	1/1	1/1	1/1	1/1	1/1	1/1	1/1	1/1	1/1	1/1	1/1	1/1	1/1	1/1	1/1	0/0	0/0	0/0	0/0	0/0
1B	1	52848294	C	G	0/0	1/1	1/1	1/1	1/1	1/1	1/1	1/1	1/1	1/1	1/1	1/1	1/1	1/1	1/1	1/1	0/0	0/0	0/0	0/0	0/0
1B	1	52874374	C	T	0/0	1/1	1/1	1/1	./.	./.	./.	1/1	1/1	1/1	1/1	1/1	1/1	1/1	1/1	1/1	0/0	0/0	0/0	0/0	0/0
1B	1	52874399	C	T	0/0	1/1	1/1	1/1	1/1	1/1	./.	1/1	1/1	1/1	1/1	1/1	1/1	1/1	1/1	1/1	0/0	0/0	0/0	0/0	0/0
1B	1	52874440	G	T	0/0	1/1	1/1	1/1	1/1	1/1	./.	1/1	1/1	1/1	1/1	1/1	1/1	1/1	1/1	1/1	0/0	0/0	0/0	0/0	0/0
1B	1	52874441	C	T	0/0	1/1	1/1	1/1	1/1	1/1	./.	1/1	1/1	1/1	1/1	1/1	1/1	1/1	1/1	1/1	0/0	0/0	0/0	0/0	0/0
1B	1	52874451	G	A	0/0	1/1	1/1	1/1	./.	./.	./.	1/1	1/1	1/1	1/1	1/1	1/1	1/1	1/1	1/1	0/0	0/0	0/0	0/0	0/0
1B	1	53656753	G	C	0/0	1/1	1/1	1/1	1/1	1/1	1/1	1/1	1/1	1/1	./.	./.	./.	1/1	1/1	./.	0/0	0/0	0/0	0/0	0/0
1B	1	53656774	G	A	0/0	1/1	1/1	1/1	1/1	1/1	1/1	1/1	1/1	1/1	./.	./.	./.	1/1	1/1	./.	0/0	0/0	0/0	0/0	0/0
1B	1	53657068	C	G	0/0	1/1	1/1	1/1	1/1	1/1	1/1	1/1	1/1	1/1	1/1	1/1	1/1	1/1	1/1	1/1	0/0	0/0	0/0	0/0	0/0
1B	1	55142845	C	T	0/0	1/1	1/1	1/1	1/1	1/1	1/1	1/1	1/1	1/1	1/1	1/1	1/1	1/1	1/1	1/1	0/0	0/0	0/0	0/0	0/0
1B	1	55142942	A	C	0/0	1/1	1/1	1/1	1/1	1/1	1/1	1/1	1/1	1/1	1/1	1/1	1/1	1/1	1/1	1/1	0/0	0/0	0/0	0/0	0/0
1B	1	55142954	A	C	0/0	1/1	1/1	1/1	1/1	1/1	1/1	1/1	1/1	1/1	1/1	1/1	1/1	1/1	1/1	1/1	0/0	0/0	0/0	0/0	0/0
1B	1	55142967	G	T	0/0	1/1	1/1	1/1	1/1	1/1	1/1	1/1	1/1	1/1	1/1	1/1	./.	1/1	1/1	1/1	0/0	0/0	0/0	0/0	0/0
1B	1	55185538	C	T	0/0	1/1	1/1	1/1	1/1	1/1	1/1	1/1	1/1	1/1	./.	./.	./.	1/1	1/1	./.	0/0	0/0	0/0	0/0	0/0
1B	1	55185567	G	A	0/0	1/1	1/1	1/1	1/1	1/1	1/1	1/1	1/1	1/1	1/1	1/1	1/1	1/1	1/1	1/1	0/0	0/0	0/0	0/0	0/0
1B	1	55185807	C	T	0/0	1/1	1/1	1/1	1/1	1/1	1/1	1/1	1/1	1/1	1/1	1/1	1/1	1/1	1/1	1/1	0/0	0/0	0/0	0/0	0/0
1B	1	55500148	T	G	0/0	1/1	1/1	1/1	1/1	1/1	1/1	1/1	1/1	1/1	1/1	1/1	1/1	1/1	1/1	1/1	0/0	0/0	0/0	0/0	0/0
1B	1	55500149	C	G	0/0	1/1	1/1	1/1	1/1	1/1	1/1	1/1	1/1	1/1	1/1	1/1	1/1	1/1	1/1	1/1	0/0	0/0	0/0	0/0	0/0
1B	1	55500186	G	A	0/0	1/1	1/1	1/1	1/1	1/1	1/1	1/1	1/1	1/1	1/1	1/1	1/1	1/1	1/1	1/1	0/0	0/0	0/0	0/0	0/0
1B	1	55500279	C	T	0/0	1/1	1/1	1/1	1/1	1/1	1/1	1/1	1/1	1/1	1/1	1/1	1/1	1/1	1/1	1/1	0/0	0/0	0/0	0/0	0/0
1B	1	55500335	C	T	0/0	1/1	1/1	1/1	1/1	1/1	1/1	1/1	1/1	1/1	1/1	1/1	1/1	1/1	1/1	1/1	0/0	0/0	0/0	0/0	0/0
1B	1	55500359	C	G	0/0	1/1	1/1	1/1	1/1	1/1	1/1	1/1	1/1	1/1	1/1	1/1	1/1	1/1	1/1	1/1	0/0	0/0	0/0	0/0	0/0
1B	1	55500363	T	G	0/0	1/1	1/1	1/1	1/1	1/1	1/1	1/1	1/1	1/1	1/1	1/1	1/1	1/1	1/1	1/1	0/0	0/0	0/0	0/0	0/0
1B	1	55500365	C	G	0/0	1/1	1/1	1/1	1/1	1/1	1/1	1/1	1/1	1/1	1/1	1/1	1/1	1/1	1/1	1/1	0/0	0/0	0/0	0/0	0/0
1B	1	55500401	C	G	0/0	1/1	1/1	1/1	1/1	1/1	1/1	1/1	1/1	1/1	./.	./.	1/1	1/1	1/1	./.	0/0	0/0	0/0	0/0	0/0
1B	1	55500410	G	C	0/0	1/1	1/1	1/1	1/1	1/1	1/1	1/1	1/1	1/1	./.	./.	1/1	1/1	1/1	./.	0/0	0/0	0/0	0/0	0/0
1B	1	56276549	C	G	0/0	1/1	1/1	1/1	./.	./.	./.	1/1	1/1	1/1	1/1	1/1	1/1	1/1	1/1	1/1	0/0	0/0	0/0	0/0	0/0
1B	1	56276561	G	C	0/0	1/1	1/1	1/1	./.	./.	./.	1/1	1/1	1/1	1/1	1/1	1/1	1/1	1/1	1/1	0/0	0/0	0/0	0/0	0/0
1B	1	56276567	T	C	0/0	1/1	1/1	1/1	./.	./.	./.	1/1	1/1	1/1	1/1	1/1	1/1	1/1	1/1	1/1	0/0	0/0	0/0	0/0	0/0
1B	1	56276603	A	G	0/0	1/1	1/1	1/1	1/1	1/1	1/1	1/1	1/1	1/1	1/1	1/1	1/1	1/1	1/1	1/1	0/0	0/0	0/0	0/0	0/0
1B	1	56276651	C	T	0/0	1/1	1/1	1/1	1/1	1/1	./.	1/1	1/1	1/1	1/1	1/1	1/1	1/1	1/1	1/1	0/0	0/0	0/0	0/0	0/0
1B	1	56276691	A	G	0/0	1/1	1/1	1/1	./.	./.	./.	1/1	1/1	1/1	1/1	1/1	1/1	1/1	1/1	1/1	0/0	0/0	0/0	0/0	0/0
1B	1	56276696	T	C	0/0	1/1	1/1	1/1	./.	./.	./.	1/1	1/1	1/1	1/1	1/1	1/1	1/1	1/1	1/1	0/0	0/0	0/0	0/0	0/0
1B	1	56276715	A	G	0/0	1/1	1/1	1/1	./.	./.	./.	1/1	1/1	1/1	1/1	1/1	1/1	1/1	1/1	1/1	0/0	0/0	0/0	0/0	0/0
1B	1	56276738	T	G	0/0	1/1	1/1	1/1	./.	./.	./.	1/1	1/1	1/1	1/1	1/1	1/1	1/1	1/1	1/1	0/0	0/0	0/0	0/0	0/0
1B	1	56583266	G	T	0/0	1/1	1/1	1/1	1/1	1/1	1/1	1/1	1/1	1/1	./.	./.	1/1	1/1	1/1	./.	0/0	0/0	0/0	0/0	0/0
1B	1	56583267	T	C	0/0	1/1	1/1	1/1	1/1	1/1	1/1	1/1	1/1	1/1	./.	./.	1/1	1/1	1/1	./.	0/0	0/0	0/0	0/0	0/0
1B	1	56583284	C	T	0/0	1/1	1/1	1/1	1/1	1/1	1/1	1/1	1/1	1/1	./.	./.	1/1	1/1	1/1	./.	0/0	0/0	0/0	0/0	0/0
1B	1	56583319	C	T	0/0	1/1	1/1	1/1	./.	./.	1/1	1/1	1/1	1/1	1/1	1/1	1/1	1/1	1/1	1/1	0/0	0/0	0/0	0/0	0/0
1B	1	56583329	G	A	0/0	1/1	1/1	1/1	./.	./.	1/1	1/1	1/1	1/1	1/1	1/1	1/1	1/1	1/1	1/1	0/0	0/0	0/0	0/0	0/0
1B	1	56583331	T	G	0/0	1/1	1/1	1/1	./.	./.	1/1	1/1	1/1	1/1	1/1	1/1	1/1	1/1	1/1	1/1	0/0	0/0	0/0	0/0	0/0
1B	1	56583340	T	G	0/0	1/1	1/1	1/1	./.	./.	1/1	1/1	1/1	1/1	1/1	1/1	1/1	1/1	1/1	1/1	0/0	0/0	0/0	0/0	0/0
1B	1	56585944	C	A	0/0	1/1	1/1	1/1	1/1	1/1	./.	1/1	1/1	1/1	./.	./.	./.	1/1	1/1	./.	0/0	0/0	0/0	0/0	0/0
1B	1	56585962	G	A	0/0	1/1	1/1	1/1	1/1	1/1	./.	1/1	1/1	1/1	./.	./.	./.	1/1	1/1	./.	0/0	0/0	0/0	0/0	0/0
1B	1	56585977	T	A	0/0	1/1	1/1	1/1	1/1	1/1	./.	1/1	1/1	1/1	./.	./.	./.	1/1	1/1	./.	0/0	0/0	0/0	0/0	0/0
1B	1	56973933	T	C	0/0	1/1	1/1	1/1	1/1	1/1	./.	1/1	1/1	1/1	1/1	1/1	1/1	1/1	1/1	1/1	0/0	0/0	0/0	0/0	0/0
1B	1	56973936	C	G	0/0	1/1	1/1	1/1	1/1	1/1	./.	1/1	1/1	1/1	1/1	1/1	1/1	1/1	1/1	1/1	0/0	0/0	0/0	0/0	0/0
1B	1	56973941	A	C	0/0	1/1	1/1	1/1	1/1	1/1	./.	1/1	1/1	1/1	1/1	1/1	1/1	1/1	1/1	1/1	0/0	0/0	0/0	0/0	0/0
1B	1	56973964	C	G	0/0	1/1	1/1	1/1	1/1	1/1	./.	1/1	1/1	1/1	1/1	1/1	1/1	1/1	1/1	1/1	0/0	0/0	0/0	0/0	0/0
1B	1	56973984	T	A	0/0	1/1	1/1	1/1	1/1	1/1	0/0	1/1	1/1	1/1	0/0	0/0	1/1	1/1	1/1	0/0	0/0	0/0	0/0	0/0	0/0
1B	1	56973989	T	C	0/0	1/1	1/1	1/1	1/1	1/1	0/0	1/1	1/1	1/1	0/0	0/0	1/1	1/1	1/1	0/0	0/0	0/0	0/0	0/0	0/0
1B	1	56974002	C	T	0/0	1/1	1/1	1/1	1/1	1/1	0/0	1/1	1/1	1/1	0/0	0/0	1/1	1/1	1/1	0/0	0/0	0/0	0/0	0/0	0/0
1B	1	56974009	G	A	0/0	1/1	1/1	1/1	./.	./.	./.	1/1	1/1	1/1	1/1	1/1	1/1	1/1	1/1	1/1	0/0	0/0	0/0	0/0	0/0
1B	1	58140492	C	T	0/0	1/1	1/1	1/1	1/1	1/1	1/1	1/1	1/1	1/1	./.	./.	1/1	1/1	1/1	./.	0/0	0/0	0/0	0/0	0/0
1B	1	58140498	T	C	0/0	1/1	1/1	1/1	1/1	1/1	1/1	1/1	1/1	1/1	./.	./.	1/1	1/1	1/1	./.	0/0	0/0	0/0	0/0	0/0
1B	1	58140499	A	C	0/0	1/1	1/1	1/1	1/1	1/1	1/1	1/1	1/1	1/1	./.	./.	1/1	1/1	1/1	./.	0/0	0/0	0/0	0/0	0/0
1B	1	58140507	T	G	0/0	1/1	1/1	1/1	1/1	1/1	1/1	1/1	1/1	1/1	./.	./.	1/1	1/1	1/1	./.	0/0	0/0	0/0	0/0	0/0
1B	1	58140510	T	C	0/0	1/1	1/1	1/1	1/1	1/1	1/1	1/1	1/1	1/1	./.	./.	1/1	1/1	1/1	./.	0/0	0/0	0/0	0/0	0/0
1B	1	58140605	C	T	0/0	1/1	1/1	1/1	1/1	1/1	1/1	1/1	1/1	1/1	./.	./.	1/1	1/1	1/1	./.	0/0	0/0	0/0	0/0	0/0
1B	1	58140682	C	A	0/0	1/1	1/1	1/1	1/1	1/1	1/1	1/1	1/1	1/1	1/1	1/1	1/1	1/1	1/1	1/1	0/0	0/0	0/0	0/0	0/0
1B	1	58140688	T	C	0/0	1/1	1/1	1/1	1/1	1/1	1/1	1/1	1/1	1/1	1/1	1/1	1/1	1/1	1/1	1/1	0/0	0/0	0/0	0/0	0/0
1B	1	58140697	A	G	0/0	1/1	1/1	1/1	1/1	1/1	1/1	1/1	1/1	1/1	1/1	1/1	1/1	1/1	1/1	1/1	0/0	0/0	0/0	0/0	0/0
1B	1	58140817	T	C	0/0	1/1	1/1	1/1	1/1	1/1	1/1	1/1	1/1	1/1	1/1	1/1	1/1	1/1	1/1	1/1	0/0	0/0	0/0	0/0	0/0
1B	1	58140823	T	C	0/0	1/1	1/1	1/1	1/1	1/1	1/1	1/1	1/1	1/1	./.	./.	1/1	1/1	1/1	./.	0/0	0/0	0/0	0/0	0/0
1B	1	58140832	T	C	0/0	1/1	1/1	1/1	1/1	1/1	1/1	1/1	1/1	1/1	./.	./.	1/1	1/1	1/1	./.	0/0	0/0	0/0	0/0	0/0
1B	1	58140854	C	G	0/0	1/1	1/1	1/1	1/1	1/1	1/1	1/1	1/1	1/1	1/1	1/1	1/1	1/1	1/1	1/1	0/0	0/0	0/0	0/0	0/0
1B	1	58403094	C	T	0/0	1/1	1/1	1/1	1/1	1/1	1/1	1/1	1/1	1/1	1/1	1/1	1/1	1/1	1/1	1/1	0/0	0/0	0/0	0/0	0/0
1B	1	58403103	G	A	0/0	1/1	1/1	1/1	1/1	1/1	1/1	1/1	1/1	1/1	1/1	1/1	1/1	1/1	1/1	1/1	0/0	0/0	0/0	0/0	0/0
1B	1	58403250	C	T	0/0	1/1	1/1	1/1	1/1	1/1	1/1	1/1	1/1	1/1	1/1	1/1	1/1	1/1	1/1	1/1	0/0	0/0	0/0	0/0	0/0
1B	1	58403262	G	C	0/0	1/1	1/1	1/1	1/1	1/1	1/1	1/1	1/1	1/1	1/1	1/1	1/1	1/1	1/1	1/1	0/0	0/0	0/0	0/0	0/0
1B	1	58403337	G	A	0/0	1/1	1/1	1/1	1/1	1/1	1/1	1/1	1/1	1/1	1/1	1/1	1/1	1/1	1/1	1/1	0/0	0/0	0/0	0/0	0/0
1B	1	58404829	T	C	0/0	1/1	1/1	1/1	./.	./.	./.	1/1	1/1	1/1	./.	./.	./.	1/1	1/1	./.	0/0	0/0	0/0	0/0	0/0
1B	1	58404837	C	T	0/0	1/1	1/1	1/1	./.	./.	./.	1/1	1/1	1/1	./.	./.	./.	1/1	1/1	./.	0/0	0/0	0/0	0/0	0/0
1B	1	58404880	T	C	0/0	1/1	1/1	1/1	./.	./.	1/1	1/1	1/1	1/1	./.	./.	1/1	1/1	1/1	./.	0/0	0/0	0/0	0/0	0/0
1B	1	58404900	T	C	0/0	1/1	1/1	1/1	./.	./.	1/1	1/1	1/1	1/1	./.	./.	1/1	1/1	1/1	./.	0/0	0/0	0/0	0/0	0/0
1B	1	58404939	G	A	0/0	1/1	1/1	1/1	./.	./.	./.	1/1	1/1	1/1	./.	./.	1/1	1/1	1/1	./.	0/0	0/0	0/0	0/0	0/0
1B	1	58408641	T	C	0/0	1/1	1/1	1/1	1/1	1/1	1/1	1/1	1/1	1/1	./.	./.	1/1	1/1	1/1	./.	0/0	0/0	0/0	0/0	0/0
1B	1	58590235	A	C	0/0	1/1	1/1	1/1	./.	./.	./.	1/1	1/1	1/1	1/1	1/1	1/1	1/1	1/1	1/1	0/0	0/0	0/0	0/0	0/0
1B	1	58590245	G	C	0/0	1/1	1/1	1/1	./.	./.	./.	1/1	1/1	1/1	1/1	1/1	1/1	1/1	1/1	1/1	0/0	0/0	0/0	0/0	0/0
1B	1	58590280	G	A	0/0	1/1	1/1	1/1	./.	./.	./.	1/1	1/1	1/1	1/1	1/1	1/1	1/1	1/1	1/1	0/0	0/0	0/0	0/0	0/0
1B	1	58590284	A	G	0/0	1/1	1/1	1/1	./.	./.	./.	1/1	1/1	1/1	1/1	1/1	1/1	1/1	1/1	1/1	0/0	0/0	0/0	0/0	0/0
1B	1	58753324	A	T	0/0	1/1	1/1	1/1	1/1	1/1	1/1	1/1	1/1	1/1	1/1	1/1	1/1	1/1	1/1	1/1	0/0	0/0	0/0	0/0	0/0
1B	1	58753375	C	T	0/0	1/1	1/1	1/1	./.	./.	1/1	1/1	1/1	1/1	1/1	1/1	1/1	1/1	1/1	1/1	0/0	0/0	0/0	0/0	0/0
1B	1	58753400	A	G	0/0	1/1	1/1	1/1	1/1	1/1	1/1	1/1	1/1	1/1	1/1	1/1	1/1	1/1	1/1	1/1	0/0	0/0	0/0	0/0	0/0
1B	1	58753427	C	T	0/0	1/1	1/1	1/1	1/1	1/1	1/1	1/1	1/1	1/1	1/1	1/1	1/1	1/1	1/1	1/1	0/0	0/0	0/0	0/0	0/0
1B	1	58753511	C	T	0/0	1/1	1/1	1/1	1/1	1/1	1/1	1/1	1/1	1/1	1/1	1/1	1/1	1/1	1/1	1/1	0/0	0/0	0/0	0/0	0/0
1B	1	58753526	G	C	0/0	1/1	1/1	1/1	1/1	1/1	1/1	1/1	1/1	1/1	1/1	1/1	1/1	1/1	1/1	1/1	0/0	0/0	0/0	0/0	0/0
1B	1	58753529	C	A	0/0	1/1	1/1	1/1	1/1	1/1	1/1	1/1	1/1	1/1	1/1	1/1	1/1	1/1	1/1	1/1	0/0	0/0	0/0	0/0	0/0
1B	1	58753546	C	T	0/0	1/1	1/1	1/1	./.	./.	1/1	1/1	1/1	1/1	1/1	1/1	1/1	1/1	1/1	1/1	0/0	0/0	0/0	0/0	0/0
1B	1	58867009	T	C	0/0	1/1	1/1	1/1	./.	./.	1/1	1/1	1/1	1/1	./.	./.	1/1	1/1	1/1	./.	0/0	0/0	0/0	0/0	0/0
1B	1	58867046	C	G	0/0	1/1	1/1	1/1	./.	./.	1/1	1/1	1/1	1/1	./.	./.	1/1	1/1	1/1	./.	0/0	0/0	0/0	0/0	0/0
1B	1	58867073	A	G	0/0	1/1	1/1	1/1	./.	./.	1/1	1/1	1/1	1/1	./.	./.	./.	1/1	1/1	./.	0/0	0/0	0/0	0/0	0/0
1B	1	58867076	C	T	0/0	1/1	1/1	1/1	./.	./.	1/1	1/1	1/1	1/1	./.	./.	./.	1/1	1/1	./.	0/0	0/0	0/0	0/0	0/0
1B	1	60141272	T	A	0/0	1/1	1/1	1/1	1/1	1/1	1/1	1/1	1/1	1/1	1/1	1/1	./.	1/1	1/1	1/1	0/0	0/0	0/0	0/0	0/0
1B	1	60141318	C	T	0/0	1/1	1/1	1/1	1/1	1/1	1/1	1/1	1/1	1/1	1/1	1/1	1/1	1/1	1/1	1/1	0/0	0/0	0/0	0/0	0/0
1B	1	60141323	A	G	0/0	1/1	1/1	1/1	1/1	1/1	1/1	1/1	1/1	1/1	1/1	1/1	1/1	1/1	1/1	1/1	0/0	0/0	0/0	0/0	0/0
1B	1	60141342	T	A	0/0	1/1	1/1	1/1	1/1	1/1	1/1	1/1	1/1	1/1	1/1	1/1	1/1	1/1	1/1	1/1	0/0	0/0	0/0	0/0	0/0
1B	1	60141365	T	G	0/0	1/1	1/1	1/1	1/1	1/1	1/1	1/1	1/1	1/1	1/1	1/1	1/1	1/1	1/1	1/1	0/0	0/0	0/0	0/0	0/0
1B	1	60141426	T	G	0/0	1/1	1/1	1/1	1/1	1/1	1/1	1/1	1/1	1/1	1/1	1/1	1/1	1/1	1/1	1/1	0/0	0/0	0/0	0/0	0/0
1B	1	60141436	G	C	0/0	1/1	1/1	1/1	1/1	1/1	1/1	1/1	1/1	1/1	1/1	1/1	1/1	1/1	1/1	1/1	0/0	0/0	0/0	0/0	0/0
1B	1	60141546	A	C	0/0	1/1	1/1	1/1	1/1	1/1	1/1	1/1	1/1	1/1	1/1	1/1	1/1	1/1	1/1	1/1	0/0	0/0	0/0	0/0	0/0
1B	1	60141560	C	A	0/0	1/1	1/1	1/1	1/1	1/1	1/1	1/1	1/1	1/1	1/1	1/1	1/1	1/1	1/1	1/1	0/0	0/0	0/0	0/0	0/0
1B	1	60141607	A	G	0/0	1/1	1/1	1/1	1/1	1/1	1/1	1/1	1/1	1/1	1/1	1/1	1/1	1/1	1/1	1/1	0/0	0/0	0/0	0/0	0/0
1B	1	60141612	T	C	0/0	1/1	1/1	1/1	1/1	1/1	1/1	1/1	1/1	1/1	1/1	1/1	1/1	1/1	1/1	1/1	0/0	0/0	0/0	0/0	0/0
1B	1	60141620	C	A	0/0	1/1	1/1	1/1	1/1	1/1	1/1	1/1	1/1	1/1	1/1	1/1	1/1	1/1	1/1	1/1	0/0	0/0	0/0	0/0	0/0
1B	1	60141624	A	C	0/0	1/1	1/1	1/1	1/1	1/1	1/1	1/1	1/1	1/1	1/1	1/1	1/1	1/1	1/1	1/1	0/0	0/0	0/0	0/0	0/0
1B	1	60141626	A	G	0/0	1/1	1/1	1/1	1/1	1/1	1/1	1/1	1/1	1/1	1/1	1/1	1/1	1/1	1/1	1/1	0/0	0/0	0/0	0/0	0/0
1B	1	60141652	A	G	0/0	1/1	1/1	1/1	1/1	1/1	1/1	1/1	1/1	1/1	1/1	1/1	1/1	1/1	1/1	1/1	0/0	0/0	0/0	0/0	0/0
1B	1	60141669	C	G	0/0	1/1	1/1	1/1	1/1	1/1	1/1	1/1	1/1	1/1	1/1	1/1	1/1	1/1	1/1	1/1	0/0	0/0	0/0	0/0	0/0
1B	1	60141684	T	C	0/0	1/1	1/1	1/1	1/1	1/1	1/1	1/1	1/1	1/1	1/1	1/1	1/1	1/1	1/1	1/1	0/0	0/0	0/0	0/0	0/0
1B	1	60372279	T	C	0/0	1/1	1/1	1/1	1/1	1/1	1/1	1/1	1/1	1/1	1/1	1/1	1/1	1/1	1/1	1/1	0/0	0/0	0/0	0/0	0/0
1B	1	60372575	G	A	0/0	1/1	1/1	1/1	1/1	1/1	1/1	1/1	1/1	1/1	1/1	1/1	1/1	1/1	1/1	1/1	0/0	0/0	0/0	0/0	0/0
1B	1	60373316	C	T	0/0	1/1	1/1	1/1	1/1	1/1	1/1	1/1	1/1	1/1	1/1	1/1	./.	1/1	1/1	1/1	0/0	0/0	0/0	0/0	0/0
1B	1	60373455	T	C	0/0	1/1	1/1	1/1	./.	./.	1/1	1/1	1/1	1/1	1/1	1/1	./.	1/1	1/1	1/1	0/0	0/0	0/0	0/0	0/0
1B	1	60379646	C	T	0/0	1/1	1/1	1/1	1/1	1/1	1/1	1/1	1/1	1/1	1/1	1/1	1/1	1/1	1/1	1/1	0/0	0/0	0/0	0/0	0/0
1B	1	60379725	A	G	0/0	1/1	1/1	1/1	1/1	1/1	1/1	1/1	1/1	1/1	1/1	1/1	1/1	1/1	1/1	1/1	0/0	0/0	0/0	0/0	0/0
1B	1	60379813	A	T	0/0	1/1	1/1	1/1	1/1	1/1	1/1	1/1	1/1	1/1	1/1	1/1	1/1	1/1	1/1	1/1	0/0	0/0	0/0	0/0	0/0
1B	1	60925993	C	T	0/0	1/1	1/1	1/1	./.	./.	./.	1/1	1/1	1/1	./.	./.	1/1	1/1	1/1	./.	0/0	0/0	0/0	0/0	0/0
1B	1	60925994	C	A	0/0	1/1	1/1	1/1	./.	./.	./.	1/1	1/1	1/1	./.	./.	1/1	1/1	1/1	./.	./.	./.	./.	./.	./.
1B	1	60925996	C	T	0/0	1/1	1/1	1/1	./.	./.	./.	1/1	1/1	1/1	./.	./.	1/1	1/1	1/1	./.	0/0	0/0	0/0	0/0	0/0
1B	1	60926004	T	C	0/0	1/1	1/1	1/1	./.	./.	./.	1/1	1/1	1/1	./.	./.	1/1	1/1	1/1	./.	0/0	0/0	0/0	0/0	0/0
1B	1	60926008	C	T	0/0	1/1	1/1	1/1	./.	./.	./.	1/1	1/1	1/1	./.	./.	1/1	1/1	1/1	./.	0/0	0/0	0/0	0/0	0/0
1B	1	60926040	C	T	0/0	1/1	1/1	1/1	./.	./.	./.	1/1	1/1	1/1	./.	./.	1/1	1/1	1/1	./.	0/0	0/0	0/0	0/0	0/0
1B	1	60926044	G	A	0/0	1/1	1/1	1/1	./.	./.	./.	1/1	1/1	1/1	./.	./.	1/1	1/1	1/1	./.	0/0	0/0	0/0	0/0	0/0
1B	1	60926050	G	A	0/0	1/1	1/1	1/1	./.	./.	./.	1/1	1/1	1/1	./.	./.	1/1	1/1	1/1	./.	0/0	0/0	0/0	0/0	0/0
1B	1	60926074	A	G	0/0	1/1	1/1	1/1	./.	./.	./.	1/1	1/1	1/1	./.	./.	1/1	1/1	1/1	./.	0/0	0/0	0/0	0/0	0/0
1B	1	60930489	G	A	0/0	1/1	1/1	1/1	1/1	1/1	1/1	1/1	1/1	1/1	1/1	1/1	1/1	1/1	1/1	1/1	0/0	0/0	0/0	0/0	0/0
1B	1	60930517	T	G	0/0	1/1	1/1	1/1	1/1	1/1	1/1	1/1	1/1	1/1	./.	./.	1/1	1/1	1/1	./.	0/0	0/0	0/0	0/0	0/0
1B	1	60930521	T	G	0/0	1/1	1/1	1/1	1/1	1/1	1/1	1/1	1/1	1/1	./.	./.	1/1	1/1	1/1	./.	./.	./.	./.	./.	./.
1B	1	60930535	A	C	0/0	1/1	1/1	1/1	1/1	1/1	1/1	1/1	1/1	1/1	./.	./.	1/1	1/1	1/1	./.	0/0	0/0	0/0	0/0	0/0
1B	1	60930580	T	C	0/0	1/1	1/1	1/1	1/1	1/1	1/1	1/1	1/1	1/1	1/1	1/1	1/1	1/1	1/1	1/1	0/0	0/0	0/0	0/0	0/0
1B	1	60930590	G	A	0/0	1/1	1/1	1/1	1/1	1/1	1/1	1/1	1/1	1/1	1/1	1/1	1/1	1/1	1/1	1/1	0/0	0/0	0/0	0/0	0/0
1B	1	61471962	G	C	0/0	1/1	1/1	1/1	1/1	1/1	1/1	1/1	1/1	1/1	./.	./.	1/1	1/1	1/1	./.	0/0	0/0	0/0	0/0	0/0
1B	1	61471973	G	A	0/0	1/1	1/1	1/1	1/1	1/1	1/1	1/1	1/1	1/1	./.	./.	1/1	1/1	1/1	./.	0/0	0/0	0/0	0/0	0/0
1B	1	61471976	A	G	0/0	1/1	1/1	1/1	1/1	1/1	1/1	1/1	1/1	1/1	./.	./.	1/1	1/1	1/1	./.	0/0	0/0	0/0	0/0	0/0
1B	1	61471977	T	C	0/0	1/1	1/1	1/1	1/1	1/1	1/1	1/1	1/1	1/1	./.	./.	1/1	1/1	1/1	./.	0/0	0/0	0/0	0/0	0/0
1B	1	61471982	G	A	0/0	1/1	1/1	1/1	1/1	1/1	1/1	1/1	1/1	1/1	./.	./.	1/1	1/1	1/1	./.	0/0	0/0	0/0	0/0	0/0
1B	1	61471989	G	A	0/0	1/1	1/1	1/1	1/1	1/1	1/1	1/1	1/1	1/1	./.	./.	1/1	1/1	1/1	./.	0/0	0/0	0/0	0/0	0/0
1B	1	61471993	T	C	0/0	1/1	1/1	1/1	1/1	1/1	1/1	1/1	1/1	1/1	./.	./.	1/1	1/1	1/1	./.	0/0	0/0	0/0	0/0	0/0
1B	1	61472020	G	A	0/0	1/1	1/1	1/1	1/1	1/1	1/1	1/1	1/1	1/1	1/1	1/1	1/1	1/1	1/1	1/1	0/0	0/0	0/0	0/0	0/0
1B	1	61472023	G	A	0/0	1/1	1/1	1/1	1/1	1/1	1/1	1/1	1/1	1/1	1/1	1/1	1/1	1/1	1/1	1/1	0/0	0/0	0/0	0/0	0/0
1B	1	61472026	C	T	0/0	1/1	1/1	1/1	1/1	1/1	1/1	1/1	1/1	1/1	1/1	1/1	1/1	1/1	1/1	1/1	0/0	0/0	0/0	0/0	0/0
1B	1	61472042	T	C	0/0	1/1	1/1	1/1	1/1	1/1	1/1	1/1	1/1	1/1	1/1	1/1	1/1	1/1	1/1	1/1	0/0	0/0	0/0	0/0	0/0
1B	1	61472062	T	G	0/0	1/1	1/1	1/1	1/1	1/1	1/1	1/1	1/1	1/1	1/1	1/1	1/1	1/1	1/1	1/1	0/0	0/0	0/0	0/0	0/0
1B	1	61472098	T	C	0/0	1/1	1/1	1/1	1/1	1/1	1/1	1/1	1/1	1/1	1/1	1/1	1/1	1/1	1/1	1/1	0/0	0/0	0/0	0/0	0/0
1B	1	61472103	A	C	0/0	1/1	1/1	1/1	1/1	1/1	1/1	1/1	1/1	1/1	1/1	1/1	1/1	1/1	1/1	1/1	0/0	0/0	0/0	0/0	0/0
1B	1	61472104	T	C	0/0	1/1	1/1	1/1	1/1	1/1	1/1	1/1	1/1	1/1	1/1	1/1	1/1	1/1	1/1	1/1	0/0	0/0	0/0	0/0	0/0
1B	1	61472107	C	T	0/0	1/1	1/1	1/1	1/1	1/1	1/1	1/1	1/1	1/1	1/1	1/1	1/1	1/1	1/1	1/1	0/0	0/0	0/0	0/0	0/0
1B	1	61493694	G	A	0/0	1/1	1/1	1/1	0/0	0/0	./.	1/1	1/1	1/1	./.	./.	./.	1/1	1/1	./.	0/0	0/0	0/0	0/0	0/0
1B	1	61633320	T	C	0/0	1/1	1/1	1/1	1/1	1/1	1/1	1/1	1/1	1/1	./.	./.	1/1	1/1	1/1	./.	0/0	0/0	0/0	0/0	0/0
1B	1	61633392	T	C	0/0	1/1	1/1	1/1	1/1	1/1	1/1	1/1	1/1	1/1	./.	./.	1/1	1/1	1/1	./.	0/0	0/0	0/0	0/0	0/0
1B	1	61633403	T	G	0/0	1/1	1/1	1/1	1/1	1/1	1/1	1/1	1/1	1/1	./.	./.	1/1	1/1	1/1	./.	0/0	0/0	0/0	0/0	0/0
1B	1	61633555	T	C	0/0	1/1	1/1	1/1	1/1	1/1	1/1	1/1	1/1	1/1	1/1	1/1	1/1	1/1	1/1	1/1	0/0	0/0	0/0	0/0	0/0
1B	1	61633573	C	T	0/0	1/1	1/1	1/1	0/1	0/1	./.	1/1	1/1	1/1	./.	./.	0/1	1/1	1/1	./.	0/0	0/0	0/0	0/0	0/0
1B	1	61633614	T	C	0/0	1/1	1/1	1/1	1/1	1/1	./.	1/1	1/1	1/1	1/1	1/1	./.	1/1	1/1	1/1	0/0	0/0	0/0	0/0	0/0
1B	1	61633615	G	C	0/0	1/1	1/1	1/1	1/1	1/1	./.	1/1	1/1	1/1	1/1	1/1	./.	1/1	1/1	1/1	0/0	0/0	0/0	0/0	0/0
1B	1	61633670	C	T	0/0	1/1	1/1	1/1	1/1	1/1	1/1	1/1	1/1	1/1	1/1	1/1	1/1	1/1	1/1	1/1	0/0	0/0	0/0	0/0	0/0
1B	1	61633685	A	G	0/0	1/1	1/1	1/1	1/1	1/1	1/1	1/1	1/1	1/1	1/1	1/1	1/1	1/1	1/1	1/1	0/0	0/0	0/0	0/0	0/0
1B	1	61633692	T	C	0/0	1/1	1/1	1/1	1/1	1/1	1/1	1/1	1/1	1/1	1/1	1/1	1/1	1/1	1/1	1/1	0/0	0/0	0/0	0/0	0/0
1B	1	61633751	C	T	0/0	1/1	1/1	1/1	1/1	1/1	1/1	1/1	1/1	1/1	1/1	1/1	1/1	1/1	1/1	1/1	0/0	0/0	0/0	0/0	0/0
1B	1	61633818	G	A	0/0	1/1	1/1	1/1	1/1	1/1	1/1	1/1	1/1	1/1	1/1	1/1	1/1	1/1	1/1	1/1	0/0	0/0	0/0	0/0	0/0
1B	1	61633827	G	A	0/0	1/1	1/1	1/1	1/1	1/1	1/1	1/1	1/1	1/1	1/1	1/1	1/1	1/1	1/1	1/1	0/0	0/0	0/0	0/0	0/0
1B	1	61633829	A	G	0/0	1/1	1/1	1/1	1/1	1/1	1/1	1/1	1/1	1/1	1/1	1/1	1/1	1/1	1/1	1/1	0/0	0/0	0/0	0/0	0/0
1B	1	61633832	A	G	0/0	1/1	1/1	1/1	1/1	1/1	1/1	1/1	1/1	1/1	1/1	1/1	1/1	1/1	1/1	1/1	0/0	0/0	0/0	0/0	0/0
1B	1	61633861	T	C	0/0	1/1	1/1	1/1	0/1	0/1	1/1	1/1	1/1	1/1	./.	./.	1/1	1/1	1/1	./.	0/0	0/0	0/0	0/0	0/0
1B	1	61992173	G	A	0/0	1/1	1/1	1/1	./.	./.	1/1	1/1	1/1	1/1	./.	./.	1/1	1/1	1/1	./.	0/0	0/0	0/0	0/0	0/0
1B	1	61992183	G	A	0/0	1/1	1/1	1/1	1/1	1/1	1/1	1/1	1/1	1/1	./.	./.	1/1	1/1	1/1	./.	0/0	0/0	0/0	0/0	0/0
1B	1	61992207	T	C	0/0	1/1	1/1	1/1	1/1	1/1	1/1	1/1	1/1	1/1	1/1	1/1	1/1	1/1	1/1	1/1	0/0	0/0	0/0	0/0	0/0
1B	1	61992216	G	A	0/0	1/1	1/1	1/1	1/1	1/1	1/1	1/1	1/1	1/1	1/1	1/1	1/1	1/1	1/1	1/1	0/0	0/0	0/0	0/0	0/0
1B	1	61992220	G	A	0/0	1/1	1/1	1/1	1/1	1/1	1/1	1/1	1/1	1/1	1/1	1/1	1/1	1/1	1/1	1/1	0/0	0/0	0/0	0/0	0/0
1B	1	61992222	G	A	0/0	1/1	1/1	1/1	1/1	1/1	1/1	1/1	1/1	1/1	1/1	1/1	1/1	1/1	1/1	1/1	0/0	0/0	0/0	0/0	0/0
1B	1	61992224	A	G	0/0	1/1	1/1	1/1	1/1	1/1	1/1	1/1	1/1	1/1	1/1	1/1	1/1	1/1	1/1	1/1	0/0	0/0	0/0	0/0	0/0
1B	1	61992238	T	C	0/0	1/1	1/1	1/1	1/1	1/1	1/1	1/1	1/1	1/1	1/1	1/1	1/1	1/1	1/1	1/1	0/0	0/0	0/0	0/0	0/0
1B	1	61992244	G	A	0/0	1/1	1/1	1/1	1/1	1/1	1/1	1/1	1/1	1/1	1/1	1/1	1/1	1/1	1/1	1/1	0/0	0/0	0/0	0/0	0/0
1B	1	61992248	T	C	0/0	1/1	1/1	1/1	1/1	1/1	1/1	1/1	1/1	1/1	1/1	1/1	1/1	1/1	1/1	1/1	0/0	0/0	0/0	0/0	0/0
1B	1	61992258	C	G	0/0	1/1	1/1	1/1	1/1	1/1	1/1	1/1	1/1	1/1	1/1	1/1	1/1	1/1	1/1	1/1	0/0	0/0	0/0	0/0	0/0
1B	1	61992308	C	T	0/0	1/1	1/1	1/1	1/1	1/1	1/1	1/1	1/1	1/1	1/1	1/1	1/1	1/1	1/1	1/1	0/0	0/0	0/0	0/0	0/0
1B	1	61992342	A	G	0/0	1/1	1/1	1/1	1/1	1/1	1/1	1/1	1/1	1/1	1/1	1/1	1/1	1/1	1/1	1/1	0/0	0/0	0/0	0/0	0/0
1B	1	61992435	A	G	0/0	1/1	1/1	1/1	1/1	1/1	1/1	1/1	1/1	1/1	1/1	1/1	1/1	1/1	1/1	1/1	0/0	0/0	0/0	0/0	0/0
1B	1	61992437	C	T	0/0	1/1	1/1	1/1	1/1	1/1	1/1	1/1	1/1	1/1	1/1	1/1	1/1	1/1	1/1	1/1	0/0	0/0	0/0	0/0	0/0
1B	1	61992446	G	A	0/0	1/1	1/1	1/1	1/1	1/1	1/1	1/1	1/1	1/1	1/1	1/1	1/1	1/1	1/1	1/1	0/0	0/0	0/0	0/0	0/0
1B	1	61992496	G	T	0/0	1/1	1/1	1/1	1/1	1/1	1/1	1/1	1/1	1/1	1/1	1/1	1/1	1/1	1/1	1/1	0/0	0/0	0/0	0/0	0/0
1B	1	61992499	G	A	0/0	1/1	1/1	1/1	1/1	1/1	1/1	1/1	1/1	1/1	1/1	1/1	1/1	1/1	1/1	1/1	0/0	0/0	0/0	0/0	0/0
1B	1	61992531	C	G	0/0	1/1	1/1	1/1	1/1	1/1	1/1	1/1	1/1	1/1	./.	./.	1/1	1/1	1/1	./.	0/0	0/0	0/0	0/0	0/0
1B	1	61992570	T	C	0/0	1/1	1/1	1/1	1/1	1/1	1/1	1/1	1/1	1/1	./.	./.	1/1	1/1	1/1	./.	0/0	0/0	0/0	0/0	0/0
1B	1	61992599	C	T	0/0	1/1	1/1	1/1	1/1	1/1	1/1	1/1	1/1	1/1	./.	./.	./.	1/1	1/1	./.	0/0	0/0	0/0	0/0	0/0
1B	1	61992601	T	G	0/0	1/1	1/1	1/1	1/1	1/1	1/1	1/1	1/1	1/1	./.	./.	./.	1/1	1/1	./.	0/0	0/0	0/0	0/0	0/0
1B	1	61992602	C	T	0/0	1/1	1/1	1/1	1/1	1/1	1/1	1/1	1/1	1/1	./.	./.	./.	1/1	1/1	./.	0/0	0/0	0/0	0/0	0/0
1B	1	61992612	A	G	0/0	1/1	1/1	1/1	1/1	1/1	1/1	1/1	1/1	1/1	./.	./.	./.	1/1	1/1	./.	0/0	0/0	0/0	0/0	0/0
1B	1	61992697	A	G	0/0	1/1	1/1	1/1	1/1	1/1	1/1	1/1	1/1	1/1	./.	./.	1/1	1/1	1/1	./.	0/0	0/0	0/0	0/0	0/0
1B	1	61995000	A	G	0/0	1/1	1/1	1/1	1/1	1/1	1/1	1/1	1/1	1/1	1/1	1/1	1/1	1/1	1/1	1/1	0/0	0/0	0/0	0/0	0/0
1B	1	61995023	C	A	0/0	1/1	1/1	1/1	1/1	1/1	1/1	1/1	1/1	1/1	1/1	1/1	1/1	1/1	1/1	1/1	0/0	0/0	0/0	0/0	0/0
1B	1	61995028	C	G	0/0	1/1	1/1	1/1	1/1	1/1	1/1	1/1	1/1	1/1	1/1	1/1	1/1	1/1	1/1	1/1	0/0	0/0	0/0	0/0	0/0
1B	1	61995041	C	G	0/0	1/1	1/1	1/1	1/1	1/1	1/1	1/1	1/1	1/1	1/1	1/1	1/1	1/1	1/1	1/1	0/0	0/0	0/0	0/0	0/0
1B	1	61995128	A	G	0/0	1/1	1/1	1/1	1/1	1/1	1/1	1/1	1/1	1/1	1/1	1/1	1/1	1/1	1/1	1/1	0/0	0/0	0/0	0/0	0/0
1B	1	61995130	T	G	0/0	1/1	1/1	1/1	1/1	1/1	1/1	1/1	1/1	1/1	1/1	1/1	1/1	1/1	1/1	1/1	0/0	0/0	0/0	0/0	0/0
1B	1	61995132	G	A	0/0	1/1	1/1	1/1	1/1	1/1	1/1	1/1	1/1	1/1	1/1	1/1	1/1	1/1	1/1	1/1	0/0	0/0	0/0	0/0	0/0
1B	1	61995166	A	T	0/0	1/1	1/1	1/1	1/1	1/1	1/1	1/1	1/1	1/1	1/1	1/1	1/1	1/1	1/1	1/1	0/0	0/0	0/0	0/0	0/0
1B	1	61995236	T	C	0/0	1/1	1/1	1/1	1/1	1/1	1/1	1/1	1/1	1/1	1/1	1/1	1/1	1/1	1/1	1/1	0/0	0/0	0/0	0/0	0/0
1B	1	61995246	C	T	0/0	1/1	1/1	1/1	1/1	1/1	1/1	1/1	1/1	1/1	1/1	1/1	1/1	1/1	1/1	1/1	0/0	0/0	0/0	0/0	0/0
1B	1	61995252	T	C	0/0	1/1	1/1	1/1	1/1	1/1	1/1	1/1	1/1	1/1	1/1	1/1	1/1	1/1	1/1	1/1	0/0	0/0	0/0	0/0	0/0
1B	1	61995254	A	G	0/0	1/1	1/1	1/1	1/1	1/1	1/1	1/1	1/1	1/1	1/1	1/1	1/1	1/1	1/1	1/1	0/0	0/0	0/0	0/0	0/0
1B	1	61995256	T	C	0/0	1/1	1/1	1/1	1/1	1/1	1/1	1/1	1/1	1/1	1/1	1/1	1/1	1/1	1/1	1/1	0/0	0/0	0/0	0/0	0/0
1B	1	61995269	T	C	0/0	1/1	1/1	1/1	1/1	1/1	1/1	1/1	1/1	1/1	1/1	1/1	1/1	1/1	1/1	1/1	0/0	0/0	0/0	0/0	0/0
1B	1	61995277	A	G	0/0	1/1	1/1	1/1	1/1	1/1	1/1	1/1	1/1	1/1	1/1	1/1	1/1	1/1	1/1	1/1	0/0	0/0	0/0	0/0	0/0
1B	1	62498007	C	G	0/0	1/1	1/1	1/1	./.	./.	./.	1/1	1/1	1/1	./.	./.	./.	1/1	1/1	./.	0/0	0/0	0/0	0/0	0/0
1B	1	62498014	T	C	0/0	1/1	1/1	1/1	./.	./.	./.	1/1	1/1	1/1	./.	./.	./.	1/1	1/1	./.	0/0	0/0	0/0	0/0	0/0
1B	1	62498017	T	G	0/0	1/1	1/1	1/1	./.	./.	./.	1/1	1/1	1/1	./.	./.	./.	1/1	1/1	./.	0/0	0/0	0/0	0/0	0/0
1B	1	62498100	T	C	0/0	1/1	1/1	1/1	1/1	1/1	1/1	1/1	1/1	1/1	./.	./.	1/1	1/1	1/1	./.	0/0	0/0	0/0	0/0	0/0
1B	1	62498209	T	G	0/0	1/1	1/1	1/1	1/1	1/1	1/1	1/1	1/1	1/1	1/1	1/1	1/1	1/1	1/1	1/1	0/0	0/0	0/0	0/0	0/0
1B	1	62498314	A	G	0/0	1/1	1/1	1/1	1/1	1/1	1/1	1/1	1/1	1/1	1/1	1/1	1/1	1/1	1/1	1/1	0/0	0/0	0/0	0/0	0/0
1B	1	62498326	A	T	0/0	1/1	1/1	1/1	1/1	1/1	1/1	1/1	1/1	1/1	1/1	1/1	1/1	1/1	1/1	1/1	0/0	0/0	0/0	0/0	0/0
1B	1	62504197	A	G	0/0	1/1	1/1	1/1	1/1	1/1	1/1	1/1	1/1	1/1	1/1	1/1	1/1	1/1	1/1	1/1	0/0	0/0	0/0	0/0	0/0
1B	1	62504482	T	C	0/0	1/1	1/1	1/1	1/1	1/1	1/1	1/1	1/1	1/1	1/1	1/1	1/1	1/1	1/1	1/1	0/0	0/0	0/0	0/0	0/0
1B	1	62504520	A	C	0/0	1/1	1/1	1/1	1/1	1/1	1/1	1/1	1/1	1/1	1/1	1/1	1/1	1/1	1/1	1/1	0/0	0/0	0/0	0/0	0/0
1B	1	62922619	A	G	0/0	1/1	1/1	1/1	1/1	1/1	1/1	1/1	1/1	1/1	1/1	1/1	1/1	1/1	1/1	1/1	0/0	0/0	0/0	0/0	0/0
1B	1	62922640	A	C	0/0	1/1	1/1	1/1	1/1	1/1	1/1	1/1	1/1	1/1	1/1	1/1	1/1	1/1	1/1	1/1	0/0	0/0	0/0	0/0	0/0
1B	1	62922802	C	T	0/0	1/1	1/1	1/1	1/1	1/1	1/1	1/1	1/1	1/1	1/1	1/1	1/1	1/1	1/1	1/1	0/0	0/0	0/0	0/0	0/0
1B	1	62922846	C	T	0/0	1/1	1/1	1/1	1/1	1/1	1/1	1/1	1/1	1/1	1/1	1/1	1/1	1/1	1/1	1/1	0/0	0/0	0/0	0/0	0/0
1B	1	63193257	T	C	0/0	1/1	1/1	1/1	1/1	1/1	1/1	1/1	1/1	1/1	1/1	1/1	1/1	1/1	1/1	1/1	0/0	0/0	0/0	0/0	0/0
1B	1	63193266	T	C	0/0	1/1	1/1	1/1	1/1	1/1	1/1	1/1	1/1	1/1	1/1	1/1	1/1	1/1	1/1	1/1	0/0	0/0	0/0	0/0	0/0
1B	1	63193273	A	C	0/0	1/1	1/1	1/1	1/1	1/1	1/1	1/1	1/1	1/1	1/1	1/1	1/1	1/1	1/1	1/1	0/0	0/0	0/0	0/0	0/0
1B	1	63193277	T	C	0/0	1/1	1/1	1/1	1/1	1/1	1/1	1/1	1/1	1/1	1/1	1/1	1/1	1/1	1/1	1/1	0/0	0/0	0/0	0/0	0/0
1B	1	63193281	G	T	0/0	1/1	1/1	1/1	1/1	1/1	1/1	1/1	1/1	1/1	1/1	1/1	1/1	1/1	1/1	1/1	0/0	0/0	0/0	0/0	0/0
1B	1	63193283	T	C	0/0	1/1	1/1	1/1	1/1	1/1	1/1	1/1	1/1	1/1	1/1	1/1	1/1	1/1	1/1	1/1	0/0	0/0	0/0	0/0	0/0
1B	1	63193291	C	G	0/0	1/1	1/1	1/1	1/1	1/1	1/1	1/1	1/1	1/1	1/1	1/1	1/1	1/1	1/1	1/1	0/0	0/0	0/0	0/0	0/0
1B	1	63193297	A	C	0/0	1/1	1/1	1/1	1/1	1/1	1/1	1/1	1/1	1/1	1/1	1/1	1/1	1/1	1/1	1/1	0/0	0/0	0/0	0/0	0/0
1B	1	63193298	A	G	0/0	1/1	1/1	1/1	1/1	1/1	1/1	1/1	1/1	1/1	1/1	1/1	1/1	1/1	1/1	1/1	0/0	0/0	0/0	0/0	0/0
1B	1	63265713	G	A	0/0	1/1	1/1	1/1	./.	./.	./.	1/1	1/1	1/1	./.	./.	./.	1/1	1/1	./.	0/0	0/0	0/0	0/0	0/0
1B	1	63265715	A	G	0/0	1/1	1/1	1/1	./.	./.	./.	1/1	1/1	1/1	./.	./.	./.	1/1	1/1	./.	0/0	0/0	0/0	0/0	0/0
1B	1	63265720	G	C	0/0	1/1	1/1	1/1	./.	./.	./.	1/1	1/1	1/1	./.	./.	./.	1/1	1/1	./.	0/0	0/0	0/0	0/0	0/0
1B	1	63265754	T	C	0/0	1/1	1/1	1/1	./.	./.	1/1	1/1	1/1	1/1	./.	./.	./.	1/1	1/1	./.	0/0	0/0	0/0	0/0	0/0
1B	1	63265821	T	C	0/0	1/1	1/1	1/1	./.	./.	1/1	1/1	1/1	1/1	./.	./.	./.	1/1	1/1	./.	0/0	0/0	0/0	0/0	0/0
1B	1	63265845	T	A	0/0	1/1	1/1	1/1	./.	./.	1/1	1/1	1/1	1/1	./.	./.	./.	1/1	1/1	./.	0/0	0/0	0/0	0/0	0/0
1B	1	63265850	G	C	0/0	1/1	1/1	1/1	./.	./.	1/1	1/1	1/1	1/1	./.	./.	./.	1/1	1/1	./.	0/0	0/0	0/0	0/0	0/0
1B	1	63265851	C	T	0/0	1/1	1/1	1/1	./.	./.	1/1	1/1	1/1	1/1	./.	./.	./.	1/1	1/1	./.	0/0	0/0	0/0	0/0	0/0
1B	1	63265853	C	G	0/0	1/1	1/1	1/1	./.	./.	1/1	1/1	1/1	1/1	./.	./.	./.	1/1	1/1	./.	0/0	0/0	0/0	0/0	0/0
1B	1	63266846	G	A	0/0	1/1	1/1	1/1	./.	./.	./.	1/1	1/1	1/1	./.	./.	1/1	1/1	1/1	./.	0/0	0/0	0/0	0/0	0/0
1B	1	63266848	G	T	0/0	1/1	1/1	1/1	./.	./.	./.	1/1	1/1	1/1	./.	./.	1/1	1/1	1/1	./.	0/0	0/0	0/0	0/0	0/0
1B	1	63685703	C	G	0/0	1/1	1/1	1/1	1/1	1/1	1/1	1/1	1/1	1/1	./.	./.	1/1	1/1	1/1	./.	0/0	0/0	0/0	0/0	0/0
1B	1	63685714	T	C	0/0	1/1	1/1	1/1	1/1	1/1	1/1	1/1	1/1	1/1	./.	./.	1/1	1/1	1/1	./.	0/0	0/0	0/0	0/0	0/0
1B	1	63685721	G	C	0/0	1/1	1/1	1/1	1/1	1/1	1/1	1/1	1/1	1/1	./.	./.	1/1	1/1	1/1	./.	0/0	0/0	0/0	0/0	0/0
1B	1	63685732	C	T	0/0	1/1	1/1	1/1	1/1	1/1	1/1	1/1	1/1	1/1	./.	./.	1/1	1/1	1/1	./.	0/0	0/0	0/0	0/0	0/0
1B	1	63685741	G	A	0/0	1/1	1/1	1/1	1/1	1/1	1/1	1/1	1/1	1/1	0/0	0/0	1/1	1/1	1/1	0/0	0/0	0/0	0/0	0/0	0/0
1B	1	63685742	G	T	0/0	1/1	1/1	1/1	1/1	1/1	1/1	1/1	1/1	1/1	./.	./.	1/1	1/1	1/1	./.	0/0	0/0	0/0	0/0	0/0
1B	1	63685745	A	G	0/0	1/1	1/1	1/1	1/1	1/1	1/1	1/1	1/1	1/1	./.	./.	1/1	1/1	1/1	./.	0/0	0/0	0/0	0/0	0/0
1B	1	64117827	C	T	0/0	1/1	1/1	1/1	1/1	1/1	1/1	1/1	1/1	1/1	./.	./.	1/1	1/1	1/1	./.	0/0	0/0	0/0	0/0	0/0
1B	1	64117900	T	A	0/0	1/1	1/1	1/1	1/1	1/1	1/1	1/1	1/1	1/1	1/1	1/1	1/1	1/1	1/1	1/1	0/0	0/0	0/0	0/0	0/0
1B	1	64117926	G	A	0/0	1/1	1/1	1/1	1/1	1/1	1/1	1/1	1/1	1/1	1/1	1/1	1/1	1/1	1/1	1/1	0/0	0/0	0/0	0/0	0/0
1B	1	64117943	G	T	0/0	1/1	1/1	1/1	1/1	1/1	1/1	1/1	1/1	1/1	1/1	1/1	1/1	1/1	1/1	1/1	0/0	0/0	0/0	0/0	0/0
1B	1	64520617	G	A	0/0	1/1	1/1	1/1	1/1	1/1	1/1	1/1	1/1	1/1	1/1	1/1	1/1	1/1	1/1	1/1	0/0	0/0	0/0	0/0	0/0
1B	1	64520624	A	C	0/0	1/1	1/1	1/1	1/1	1/1	1/1	1/1	1/1	1/1	1/1	1/1	1/1	1/1	1/1	1/1	0/0	0/0	0/0	0/0	0/0
1B	1	64520842	C	A	0/0	1/1	1/1	1/1	1/1	1/1	1/1	1/1	1/1	1/1	1/1	1/1	1/1	1/1	1/1	1/1	0/0	0/0	0/0	0/0	0/0
1B	1	64520846	T	C	0/0	1/1	1/1	1/1	1/1	1/1	1/1	1/1	1/1	1/1	1/1	1/1	1/1	1/1	1/1	1/1	0/0	0/0	0/0	0/0	0/0
1B	1	64520886	T	C	0/0	1/1	1/1	1/1	1/1	1/1	1/1	1/1	1/1	1/1	1/1	1/1	1/1	1/1	1/1	1/1	0/0	0/0	0/0	0/0	0/0
1B	1	64520891	G	A	0/0	1/1	1/1	1/1	1/1	1/1	1/1	1/1	1/1	1/1	1/1	1/1	1/1	1/1	1/1	1/1	0/0	0/0	0/0	0/0	0/0
1B	1	64520914	C	T	0/0	1/1	1/1	1/1	1/1	1/1	1/1	1/1	1/1	1/1	1/1	1/1	1/1	1/1	1/1	1/1	0/0	0/0	0/0	0/0	0/0
1B	1	64520918	C	T	0/0	1/1	1/1	1/1	1/1	1/1	1/1	1/1	1/1	1/1	1/1	1/1	1/1	1/1	1/1	1/1	0/0	0/0	0/0	0/0	0/0
1B	1	64520965	C	T	0/0	1/1	1/1	1/1	1/1	1/1	1/1	1/1	1/1	1/1	1/1	1/1	1/1	1/1	1/1	1/1	0/0	0/0	0/0	0/0	0/0
1B	1	64520968	C	T	0/0	1/1	1/1	1/1	1/1	1/1	1/1	1/1	1/1	1/1	1/1	1/1	1/1	1/1	1/1	1/1	0/0	0/0	0/0	0/0	0/0
1B	1	64520974	G	A	0/0	1/1	1/1	1/1	1/1	1/1	1/1	1/1	1/1	1/1	./.	./.	1/1	1/1	1/1	./.	0/0	0/0	0/0	0/0	0/0
1B	1	64524961	T	G	0/0	1/1	1/1	1/1	./.	./.	./.	1/1	1/1	1/1	./.	./.	./.	1/1	1/1	./.	0/0	0/0	0/0	0/0	0/0
1B	1	64524985	T	C	0/0	1/1	1/1	1/1	./.	./.	./.	1/1	1/1	1/1	./.	./.	./.	1/1	1/1	./.	0/0	0/0	0/0	0/0	0/0
1B	1	64524989	A	G	0/0	1/1	1/1	1/1	./.	./.	./.	1/1	1/1	1/1	./.	./.	./.	1/1	1/1	./.	0/0	0/0	0/0	0/0	0/0
1B	1	64525015	T	C	0/0	1/1	1/1	1/1	./.	./.	./.	1/1	1/1	1/1	./.	./.	./.	1/1	1/1	./.	0/0	0/0	0/0	0/0	0/0
1B	1	64525022	A	G	0/0	1/1	1/1	1/1	./.	./.	./.	1/1	1/1	1/1	./.	./.	./.	1/1	1/1	./.	0/0	0/0	0/0	0/0	0/0
1B	1	64525040	A	G	0/0	1/1	1/1	1/1	./.	./.	./.	1/1	1/1	1/1	./.	./.	./.	1/1	1/1	./.	0/0	0/0	0/0	0/0	0/0
1B	1	64525058	A	G	0/0	1/1	1/1	1/1	./.	./.	./.	1/1	1/1	1/1	./.	./.	./.	1/1	1/1	./.	0/0	0/0	0/0	0/0	0/0
1B	1	64658484	G	T	0/0	1/1	1/1	1/1	1/1	1/1	./.	1/1	1/1	1/1	1/1	1/1	./.	1/1	1/1	1/1	0/0	0/0	0/0	0/0	0/0
1B	1	64658516	T	C	0/0	1/1	1/1	1/1	1/1	1/1	./.	1/1	1/1	1/1	1/1	1/1	1/1	1/1	1/1	1/1	0/0	0/0	0/0	0/0	0/0
1B	1	64658957	T	G	0/0	1/1	1/1	1/1	./.	./.	./.	1/1	1/1	1/1	./.	./.	./.	1/1	1/1	./.	0/0	0/0	0/0	0/0	0/0
1B	1	64658984	G	A	0/0	1/1	1/1	1/1	./.	./.	./.	1/1	1/1	1/1	./.	./.	./.	1/1	1/1	./.	0/0	0/0	0/0	0/0	0/0
1B	1	64658995	C	T	0/0	1/1	1/1	1/1	./.	./.	./.	1/1	1/1	1/1	./.	./.	./.	1/1	1/1	./.	0/0	0/0	0/0	0/0	0/0
1B	1	64659030	C	T	0/0	1/1	1/1	1/1	./.	./.	./.	1/1	1/1	1/1	./.	./.	./.	1/1	1/1	./.	0/0	0/0	0/0	0/0	0/0
1B	1	64659031	T	C	0/0	1/1	1/1	1/1	./.	./.	./.	1/1	1/1	1/1	./.	./.	./.	1/1	1/1	./.	0/0	0/0	0/0	0/0	0/0
1B	1	64659035	A	G	0/0	1/1	1/1	1/1	./.	./.	./.	1/1	1/1	1/1	./.	./.	./.	1/1	1/1	./.	0/0	0/0	0/0	0/0	0/0
1B	1	64671542	C	T	0/0	1/1	1/1	1/1	1/1	1/1	1/1	1/1	1/1	1/1	./.	./.	1/1	1/1	1/1	./.	0/0	0/0	0/0	0/0	0/0
1B	1	64671556	G	T	0/0	1/1	1/1	1/1	1/1	1/1	1/1	1/1	1/1	1/1	./.	./.	1/1	1/1	1/1	./.	0/0	0/0	0/0	0/0	0/0
1B	1	64671573	G	A	0/0	1/1	1/1	1/1	1/1	1/1	1/1	1/1	1/1	1/1	./.	./.	1/1	1/1	1/1	./.	0/0	0/0	0/0	0/0	0/0
1B	1	64671612	A	G	0/0	1/1	1/1	1/1	1/1	1/1	./.	1/1	1/1	1/1	./.	./.	1/1	1/1	1/1	./.	0/0	0/0	0/0	0/0	0/0
1B	1	64671627	T	C	0/0	1/1	1/1	1/1	1/1	1/1	./.	1/1	1/1	1/1	./.	./.	1/1	1/1	1/1	./.	0/0	0/0	0/0	0/0	0/0
1B	1	64671641	A	G	0/0	1/1	1/1	1/1	1/1	1/1	./.	1/1	1/1	1/1	./.	./.	1/1	1/1	1/1	./.	0/0	0/0	0/0	0/0	0/0
1B	1	64671668	A	G	0/0	1/1	1/1	1/1	1/1	1/1	1/1	1/1	1/1	1/1	./.	./.	1/1	1/1	1/1	./.	0/0	0/0	0/0	0/0	0/0
1B	1	64783076	G	T	0/0	1/1	1/1	1/1	1/1	1/1	./.	1/1	1/1	1/1	1/1	1/1	1/1	1/1	1/1	1/1	0/0	0/0	0/0	0/0	0/0
1B	1	64783090	G	A	0/0	1/1	1/1	1/1	1/1	1/1	1/1	1/1	1/1	1/1	1/1	1/1	1/1	1/1	1/1	1/1	0/0	0/0	0/0	0/0	0/0
1B	1	64783099	A	G	0/0	1/1	1/1	1/1	1/1	1/1	1/1	1/1	1/1	1/1	1/1	1/1	1/1	1/1	1/1	1/1	0/0	0/0	0/0	0/0	0/0
1B	1	64783107	C	T	0/0	1/1	1/1	1/1	1/1	1/1	1/1	1/1	1/1	1/1	1/1	1/1	1/1	1/1	1/1	1/1	0/0	0/0	0/0	0/0	0/0
1B	1	64783120	A	G	0/0	1/1	1/1	1/1	1/1	1/1	1/1	1/1	1/1	1/1	1/1	1/1	1/1	1/1	1/1	1/1	0/0	0/0	0/0	0/0	0/0
1B	1	64783139	G	A	0/0	1/1	1/1	1/1	1/1	1/1	1/1	1/1	1/1	1/1	1/1	1/1	1/1	1/1	1/1	1/1	0/0	0/0	0/0	0/0	0/0
1B	1	64783204	A	G	0/0	1/1	1/1	1/1	1/1	1/1	1/1	1/1	1/1	1/1	1/1	1/1	1/1	1/1	1/1	1/1	0/0	0/0	0/0	0/0	0/0
1B	1	64783217	A	G	0/0	1/1	1/1	1/1	1/1	1/1	1/1	1/1	1/1	1/1	1/1	1/1	1/1	1/1	1/1	1/1	0/0	0/0	0/0	0/0	0/0
1B	1	64783223	T	C	0/0	1/1	1/1	1/1	1/1	1/1	1/1	1/1	1/1	1/1	1/1	1/1	1/1	1/1	1/1	1/1	0/0	0/0	0/0	0/0	0/0
1B	1	64783225	G	A	0/0	1/1	1/1	1/1	1/1	1/1	1/1	1/1	1/1	1/1	1/1	1/1	1/1	1/1	1/1	1/1	0/0	0/0	0/0	0/0	0/0
1B	1	64783227	C	G	0/0	1/1	1/1	1/1	1/1	1/1	1/1	1/1	1/1	1/1	1/1	1/1	1/1	1/1	1/1	1/1	0/0	0/0	0/0	0/0	0/0
1B	1	64783237	A	G	0/0	1/1	1/1	1/1	1/1	1/1	1/1	1/1	1/1	1/1	1/1	1/1	1/1	1/1	1/1	1/1	0/0	0/0	0/0	0/0	0/0
1B	1	64783243	G	T	0/0	1/1	1/1	1/1	1/1	1/1	1/1	1/1	1/1	1/1	1/1	1/1	1/1	1/1	1/1	1/1	0/0	0/0	0/0	0/0	0/0
1B	1	64783271	C	A	0/0	1/1	1/1	1/1	1/1	1/1	1/1	1/1	1/1	1/1	1/1	1/1	1/1	1/1	1/1	1/1	0/0	0/0	0/0	0/0	0/0
1B	1	64783276	G	C	0/0	1/1	1/1	1/1	1/1	1/1	1/1	1/1	1/1	1/1	1/1	1/1	1/1	1/1	1/1	1/1	0/0	0/0	0/0	0/0	0/0
1B	1	64783316	G	T	0/0	1/1	1/1	1/1	1/1	1/1	1/1	1/1	1/1	1/1	1/1	1/1	1/1	1/1	1/1	1/1	0/0	0/0	0/0	0/0	0/0
1B	1	65006750	C	G	0/0	1/1	1/1	1/1	1/1	1/1	./.	1/1	1/1	1/1	./.	./.	1/1	1/1	1/1	./.	0/0	0/0	0/0	0/0	0/0
1B	1	65006777	C	T	0/0	1/1	1/1	1/1	1/1	1/1	./.	1/1	1/1	1/1	1/1	1/1	1/1	1/1	1/1	1/1	0/0	0/0	0/0	0/0	0/0
1B	1	65006816	T	C	0/0	1/1	1/1	1/1	1/1	1/1	./.	1/1	1/1	1/1	1/1	1/1	1/1	1/1	1/1	1/1	0/0	0/0	0/0	0/0	0/0
1B	1	65006822	G	C	0/0	1/1	1/1	1/1	1/1	1/1	./.	1/1	1/1	1/1	1/1	1/1	1/1	1/1	1/1	1/1	0/0	0/0	0/0	0/0	0/0
1B	1	65006921	A	T	0/0	1/1	1/1	1/1	1/1	1/1	./.	1/1	1/1	1/1	./.	./.	1/1	1/1	1/1	./.	0/0	0/0	0/0	0/0	0/0
1B	1	65395045	G	C	0/0	1/1	1/1	1/1	1/1	1/1	1/1	1/1	1/1	1/1	1/1	1/1	1/1	1/1	1/1	1/1	0/0	0/0	0/0	0/0	0/0
1B	1	65395048	C	A	0/0	1/1	1/1	1/1	1/1	1/1	1/1	1/1	1/1	1/1	1/1	1/1	1/1	1/1	1/1	1/1	0/0	0/0	0/0	0/0	0/0
1B	1	65395049	G	A	0/0	1/1	1/1	1/1	1/1	1/1	1/1	1/1	1/1	1/1	1/1	1/1	1/1	1/1	1/1	1/1	0/0	0/0	0/0	0/0	0/0
1B	1	65395056	G	A	0/0	1/1	1/1	1/1	1/1	1/1	1/1	1/1	1/1	1/1	1/1	1/1	1/1	1/1	1/1	1/1	0/0	0/0	0/0	0/0	0/0
1B	1	65395088	G	A	0/0	1/1	1/1	1/1	1/1	1/1	1/1	1/1	1/1	1/1	1/1	1/1	1/1	1/1	1/1	1/1	0/0	0/0	0/0	0/0	0/0
1B	1	65395091	T	G	0/0	1/1	1/1	1/1	1/1	1/1	1/1	1/1	1/1	1/1	1/1	1/1	1/1	1/1	1/1	1/1	0/0	0/0	0/0	0/0	0/0
1B	1	65395100	G	A	0/0	1/1	1/1	1/1	1/1	1/1	1/1	1/1	1/1	1/1	1/1	1/1	1/1	1/1	1/1	1/1	0/0	0/0	0/0	0/0	0/0
1B	1	65395208	G	C	0/0	1/1	1/1	1/1	1/1	1/1	1/1	1/1	1/1	1/1	1/1	1/1	1/1	1/1	1/1	1/1	0/0	0/0	0/0	0/0	0/0
1B	1	65395211	G	A	0/0	1/1	1/1	1/1	1/1	1/1	1/1	1/1	1/1	1/1	1/1	1/1	1/1	1/1	1/1	1/1	0/0	0/0	0/0	0/0	0/0
1B	1	65395213	C	T	0/0	1/1	1/1	1/1	1/1	1/1	1/1	1/1	1/1	1/1	1/1	1/1	1/1	1/1	1/1	1/1	0/0	0/0	0/0	0/0	0/0
1B	1	65395216	A	G	0/0	1/1	1/1	1/1	1/1	1/1	1/1	1/1	1/1	1/1	1/1	1/1	1/1	1/1	1/1	1/1	0/0	0/0	0/0	0/0	0/0
1B	1	65395217	C	G	0/0	1/1	1/1	1/1	1/1	1/1	1/1	1/1	1/1	1/1	1/1	1/1	1/1	1/1	1/1	1/1	0/0	0/0	0/0	0/0	0/0
1B	1	65395234	A	G	0/0	1/1	1/1	1/1	1/1	1/1	1/1	1/1	1/1	1/1	./.	./.	1/1	1/1	1/1	./.	0/0	0/0	0/0	0/0	0/0
1B	1	65415406	T	C	0/0	1/1	1/1	1/1	./.	./.	1/1	1/1	1/1	1/1	1/1	1/1	1/1	1/1	1/1	1/1	0/0	0/0	0/0	0/0	0/0
1B	1	65415413	C	T	0/0	1/1	1/1	1/1	./.	./.	1/1	1/1	1/1	1/1	1/1	1/1	1/1	1/1	1/1	1/1	0/0	0/0	0/0	0/0	0/0
1B	1	65415417	T	C	0/0	1/1	1/1	1/1	./.	./.	1/1	1/1	1/1	1/1	1/1	1/1	1/1	1/1	1/1	1/1	0/0	0/0	0/0	0/0	0/0
1B	1	65415438	C	T	0/0	1/1	1/1	1/1	./.	./.	1/1	1/1	1/1	1/1	1/1	1/1	1/1	1/1	1/1	1/1	0/0	0/0	0/0	0/0	0/0
1B	1	65415439	C	T	0/0	1/1	1/1	1/1	./.	./.	1/1	1/1	1/1	1/1	1/1	1/1	1/1	1/1	1/1	1/1	0/0	0/0	0/0	0/0	0/0
1B	1	65415442	A	G	0/0	1/1	1/1	1/1	./.	./.	1/1	1/1	1/1	1/1	1/1	1/1	1/1	1/1	1/1	1/1	0/0	0/0	0/0	0/0	0/0
1B	1	65415447	C	A	0/0	1/1	1/1	1/1	./.	./.	1/1	1/1	1/1	1/1	1/1	1/1	1/1	1/1	1/1	1/1	0/0	0/0	0/0	0/0	0/0
1B	1	65415456	G	A	0/0	1/1	1/1	1/1	./.	./.	0/1	1/1	1/1	1/1	1/1	1/1	1/1	1/1	1/1	1/1	0/0	0/0	0/0	0/0	0/0
1B	1	65415466	C	T	0/0	1/1	1/1	1/1	./.	./.	0/1	1/1	1/1	1/1	1/1	1/1	1/1	1/1	1/1	1/1	0/0	0/0	0/0	0/0	0/0
1B	1	65415503	A	T	0/0	1/1	1/1	1/1	1/1	1/1	1/1	1/1	1/1	1/1	1/1	1/1	1/1	1/1	1/1	1/1	0/0	0/0	0/0	0/0	0/0
1B	1	65415529	T	C	0/0	1/1	1/1	1/1	1/1	1/1	1/1	1/1	1/1	1/1	1/1	1/1	1/1	1/1	1/1	1/1	./.	./.	./.	./.	./.
1B	1	66535775	T	C	0/0	1/1	1/1	1/1	1/1	1/1	1/1	1/1	1/1	1/1	1/1	1/1	1/1	1/1	1/1	1/1	./.	./.	./.	./.	./.
1B	1	66535794	T	C	0/0	1/1	1/1	1/1	1/1	1/1	1/1	1/1	1/1	1/1	1/1	1/1	1/1	1/1	1/1	1/1	./.	./.	./.	./.	./.
1B	1	66535848	T	G	0/0	1/1	1/1	1/1	1/1	1/1	1/1	1/1	1/1	1/1	1/1	1/1	1/1	1/1	1/1	1/1	./.	./.	./.	./.	./.
1B	1	66535854	A	G	0/0	1/1	1/1	1/1	1/1	1/1	1/1	1/1	1/1	1/1	1/1	1/1	1/1	1/1	1/1	1/1	./.	./.	./.	./.	./.
1B	1	66535961	T	C	0/0	1/1	1/1	1/1	1/1	1/1	1/1	1/1	1/1	1/1	1/1	1/1	1/1	1/1	1/1	1/1	./.	./.	./.	./.	./.
1B	1	67060138	C	T	0/0	1/1	1/1	1/1	1/1	1/1	1/1	1/1	1/1	1/1	1/1	1/1	1/1	1/1	1/1	1/1	./.	./.	./.	./.	./.
1B	1	67060153	C	T	0/0	1/1	1/1	1/1	1/1	1/1	1/1	1/1	1/1	1/1	1/1	1/1	1/1	1/1	1/1	1/1	./.	./.	./.	./.	./.
1B	1	67060162	T	C	0/0	1/1	1/1	1/1	1/1	1/1	1/1	1/1	1/1	1/1	1/1	1/1	1/1	1/1	1/1	1/1	0/0	0/0	0/0	0/0	0/0
1B	1	67060163	G	A	0/0	1/1	1/1	1/1	1/1	1/1	1/1	1/1	1/1	1/1	1/1	1/1	1/1	1/1	1/1	1/1	0/1	0/1	0/1	0/1	0/1
1B	1	67060167	C	A	0/0	1/1	1/1	1/1	1/1	1/1	1/1	1/1	1/1	1/1	1/1	1/1	1/1	1/1	1/1	1/1	0/1	0/1	0/1	0/1	0/1
1B	1	67060190	A	C	0/0	1/1	1/1	1/1	1/1	1/1	1/1	1/1	1/1	1/1	1/1	1/1	1/1	1/1	1/1	1/1	0/1	0/1	0/1	0/1	0/1
1B	1	68209954	G	A	0/0	1/1	1/1	1/1	1/1	1/1	./.	1/1	1/1	1/1	1/1	1/1	1/1	1/1	1/1	1/1	0/1	0/1	0/1	0/1	0/1
1B	1	68209968	A	G	0/0	1/1	1/1	1/1	1/1	1/1	1/1	1/1	1/1	1/1	1/1	1/1	1/1	1/1	1/1	1/1	0/1	0/1	0/1	0/1	0/1
1B	1	68210009	C	T	0/0	1/1	1/1	1/1	1/1	1/1	1/1	1/1	1/1	1/1	1/1	1/1	1/1	1/1	1/1	1/1	0/1	0/1	0/1	0/1	0/1
1B	1	68222779	A	T	0/0	1/1	1/1	1/1	./.	./.	./.	1/1	1/1	1/1	1/1	1/1	./.	1/1	1/1	1/1	0/1	0/1	0/1	0/1	0/1
1B	1	68222962	T	C	0/0	1/1	1/1	1/1	1/1	1/1	1/1	1/1	1/1	1/1	1/1	1/1	1/1	1/1	1/1	1/1	0/1	0/1	0/1	0/1	0/1
1B	1	68222964	C	T	0/0	1/1	1/1	1/1	1/1	1/1	1/1	1/1	1/1	1/1	1/1	1/1	1/1	1/1	1/1	1/1	1/1	1/1	1/1	1/1	1/1
1B	1	68222967	G	C	0/0	1/1	1/1	1/1	1/1	1/1	1/1	1/1	1/1	1/1	1/1	1/1	1/1	1/1	1/1	1/1	0/0	0/0	0/0	0/0	0/0
1B	1	68222968	G	T	0/0	1/1	1/1	1/1	1/1	1/1	1/1	1/1	1/1	1/1	1/1	1/1	1/1	1/1	1/1	1/1	0/0	0/0	0/0	0/0	0/0
1B	1	68222975	T	C	0/0	1/1	1/1	1/1	1/1	1/1	1/1	1/1	1/1	1/1	1/1	1/1	1/1	1/1	1/1	1/1	0/0	0/0	0/0	0/0	0/0
1B	1	68223019	A	T	0/0	1/1	1/1	1/1	./.	./.	1/1	1/1	1/1	1/1	1/1	1/1	./.	1/1	1/1	1/1	0/0	0/0	0/0	0/0	0/0
1B	1	68236459	A	C	0/0	1/1	1/1	1/1	1/1	1/1	1/1	1/1	1/1	1/1	1/1	1/1	1/1	1/1	1/1	1/1	0/0	0/0	0/0	0/0	0/0
1B	1	68236701	G	A	0/0	1/1	1/1	1/1	1/1	1/1	1/1	1/1	1/1	1/1	1/1	1/1	1/1	1/1	1/1	1/1	0/0	0/0	0/0	0/0	0/0
1B	1	68471055	T	C	0/0	1/1	1/1	1/1	./.	./.	./.	1/1	1/1	1/1	./.	./.	./.	1/1	1/1	./.	0/0	0/0	0/0	0/0	0/0
1B	1	68471073	T	C	0/0	1/1	1/1	1/1	1/1	1/1	./.	1/1	1/1	1/1	./.	./.	./.	1/1	1/1	./.	0/0	0/0	0/0	0/0	0/0
1B	1	68471077	G	C	0/0	1/1	1/1	1/1	1/1	1/1	1/1	1/1	1/1	1/1	./.	./.	1/1	1/1	1/1	./.	0/0	0/0	0/0	0/0	0/0
1B	1	68471082	C	T	0/0	1/1	1/1	1/1	1/1	1/1	1/1	1/1	1/1	1/1	./.	./.	1/1	1/1	1/1	./.	0/1	0/1	0/1	0/1	0/1
1B	1	68471094	G	C	0/0	1/1	1/1	1/1	1/1	1/1	1/1	1/1	1/1	1/1	./.	./.	1/1	1/1	1/1	./.	0/1	0/1	0/1	0/1	0/1
1B	1	68471118	C	T	0/0	1/1	1/1	1/1	1/1	1/1	1/1	1/1	1/1	1/1	1/1	1/1	1/1	1/1	1/1	1/1	0/1	0/1	0/1	0/1	0/1
1B	1	68471129	A	G	0/0	1/1	1/1	1/1	1/1	1/1	1/1	1/1	1/1	1/1	1/1	1/1	1/1	1/1	1/1	1/1	0/1	0/1	0/1	0/1	0/1
1B	1	68471162	A	G	0/0	1/1	1/1	1/1	1/1	1/1	1/1	1/1	1/1	1/1	1/1	1/1	1/1	1/1	1/1	1/1	0/1	0/1	0/1	0/1	0/1
1B	1	68471164	G	A	0/0	1/1	1/1	1/1	1/1	1/1	1/1	1/1	1/1	1/1	1/1	1/1	1/1	1/1	1/1	1/1	0/1	0/1	0/1	0/1	0/1
1B	1	68471181	G	A	0/0	1/1	1/1	1/1	1/1	1/1	1/1	1/1	1/1	1/1	1/1	1/1	1/1	1/1	1/1	1/1	0/1	0/1	0/1	0/1	0/1
1B	1	68471244	G	C	0/0	1/1	1/1	1/1	1/1	1/1	1/1	1/1	1/1	1/1	1/1	1/1	1/1	1/1	1/1	1/1	0/1	0/1	0/1	0/1	0/1
1B	1	68471295	G	A	0/0	1/1	1/1	1/1	1/1	1/1	1/1	1/1	1/1	1/1	1/1	1/1	1/1	1/1	1/1	1/1	0/0	0/0	0/0	0/0	0/0
1B	1	68471297	A	G	0/0	1/1	1/1	1/1	1/1	1/1	1/1	1/1	1/1	1/1	1/1	1/1	1/1	1/1	1/1	1/1	0/0	0/0	0/0	0/0	0/0
1B	1	68471310	G	T	0/0	1/1	1/1	1/1	1/1	1/1	1/1	1/1	1/1	1/1	1/1	1/1	1/1	1/1	1/1	1/1	0/0	0/0	0/0	0/0	0/0
1B	1	68471315	T	G	0/0	1/1	1/1	1/1	1/1	1/1	1/1	1/1	1/1	1/1	1/1	1/1	1/1	1/1	1/1	1/1	0/0	0/0	0/0	0/0	0/0
1B	1	68471316	G	A	0/0	1/1	1/1	1/1	1/1	1/1	1/1	1/1	1/1	1/1	1/1	1/1	1/1	1/1	1/1	1/1	0/0	0/0	0/0	0/0	0/0
1B	1	68471319	G	A	0/0	1/1	1/1	1/1	1/1	1/1	1/1	1/1	1/1	1/1	1/1	1/1	1/1	1/1	1/1	1/1	0/0	0/0	0/0	0/0	0/0
1B	1	68513132	T	C	0/0	1/1	1/1	1/1	1/1	1/1	1/1	1/1	1/1	1/1	1/1	1/1	1/1	1/1	1/1	1/1	0/0	0/0	0/0	0/0	0/0
1B	1	68513285	A	G	0/0	1/1	1/1	1/1	1/1	1/1	1/1	1/1	1/1	1/1	1/1	1/1	1/1	1/1	1/1	1/1	0/0	0/0	0/0	0/0	0/0
1B	1	68513318	C	T	0/0	1/1	1/1	1/1	1/1	1/1	1/1	1/1	1/1	1/1	0/1	0/1	0/1	1/1	1/1	0/1	0/0	0/0	0/0	0/0	0/0
1B	1	68513345	A	G	0/0	1/1	1/1	1/1	1/1	1/1	1/1	1/1	1/1	1/1	1/1	1/1	1/1	1/1	1/1	1/1	0/0	0/0	0/0	0/0	0/0
1B	1	68513357	C	T	0/0	1/1	1/1	1/1	1/1	1/1	1/1	1/1	1/1	1/1	0/1	0/1	0/1	1/1	1/1	0/1	0/0	0/0	0/0	0/0	0/0
1B	1	68513395	G	C	0/0	1/1	1/1	1/1	1/1	1/1	1/1	1/1	1/1	1/1	1/1	1/1	1/1	1/1	1/1	1/1	0/0	0/0	0/0	0/0	0/0
1B	1	68513462	T	C	0/0	1/1	1/1	1/1	1/1	1/1	1/1	1/1	1/1	1/1	1/1	1/1	1/1	1/1	1/1	1/1	0/0	0/0	0/0	0/0	0/0
1B	1	68835555	G	A	0/0	1/1	1/1	1/1	./.	./.	./.	1/1	1/1	1/1	1/1	1/1	1/1	1/1	1/1	1/1	0/0	0/0	0/0	0/0	0/0
1B	1	68835567	A	C	0/0	1/1	1/1	1/1	1/1	1/1	1/1	1/1	1/1	1/1	1/1	1/1	1/1	1/1	1/1	1/1	0/0	0/0	0/0	0/0	0/0
1B	1	68835568	A	C	0/0	1/1	1/1	1/1	1/1	1/1	1/1	1/1	1/1	1/1	1/1	1/1	1/1	1/1	1/1	1/1	0/0	0/0	0/0	0/0	0/0
1B	1	68835575	T	C	0/0	1/1	1/1	1/1	1/1	1/1	1/1	1/1	1/1	1/1	1/1	1/1	1/1	1/1	1/1	1/1	0/0	0/0	0/0	0/0	0/0
1B	1	68835594	A	G	0/0	1/1	1/1	1/1	1/1	1/1	1/1	1/1	1/1	1/1	1/1	1/1	1/1	1/1	1/1	1/1	0/0	0/0	0/0	0/0	0/0
1B	1	68835605	A	G	0/0	1/1	1/1	1/1	1/1	1/1	1/1	1/1	1/1	1/1	1/1	1/1	1/1	1/1	1/1	1/1	0/0	0/0	0/0	0/0	0/0
1B	1	68835616	A	G	0/0	1/1	1/1	1/1	1/1	1/1	1/1	1/1	1/1	1/1	1/1	1/1	1/1	1/1	1/1	1/1	0/0	0/0	0/0	0/0	0/0
1B	1	68835618	G	A	0/0	1/1	1/1	1/1	1/1	1/1	1/1	1/1	1/1	1/1	1/1	1/1	1/1	1/1	1/1	1/1	0/0	0/0	0/0	0/0	0/0
1B	1	68835641	G	A	0/0	1/1	1/1	1/1	1/1	1/1	1/1	1/1	1/1	1/1	1/1	1/1	1/1	1/1	1/1	1/1	0/0	0/0	0/0	0/0	0/0
1B	1	68835663	C	G	0/0	1/1	1/1	1/1	1/1	1/1	1/1	1/1	1/1	1/1	1/1	1/1	1/1	1/1	1/1	1/1	0/0	0/0	0/0	0/0	0/0
1B	1	68835674	T	G	0/0	1/1	1/1	1/1	1/1	1/1	1/1	1/1	1/1	1/1	1/1	1/1	1/1	1/1	1/1	1/1	0/0	0/0	0/0	0/0	0/0
1B	1	68835710	A	C	0/0	1/1	1/1	1/1	1/1	1/1	1/1	1/1	1/1	1/1	1/1	1/1	1/1	1/1	1/1	1/1	0/0	0/0	0/0	0/0	0/0
1B	1	68835715	T	C	0/0	1/1	1/1	1/1	1/1	1/1	1/1	1/1	1/1	1/1	1/1	1/1	1/1	1/1	1/1	1/1	0/0	0/0	0/0	0/0	0/0
1B	1	68976527	C	T	0/0	1/1	1/1	1/1	1/1	1/1	1/1	1/1	1/1	1/1	1/1	1/1	1/1	1/1	1/1	1/1	0/0	0/0	0/0	0/0	0/0
1B	1	68976528	A	G	0/0	1/1	1/1	1/1	1/1	1/1	1/1	1/1	1/1	1/1	1/1	1/1	1/1	1/1	1/1	1/1	0/0	0/0	0/0	0/0	0/0
1B	1	69714658	G	A	0/0	1/1	1/1	1/1	1/1	1/1	1/1	1/1	1/1	1/1	./.	./.	1/1	1/1	1/1	./.	0/0	0/0	0/0	0/0	0/0
1B	1	69714662	T	C	0/0	1/1	1/1	1/1	1/1	1/1	1/1	1/1	1/1	1/1	./.	./.	1/1	1/1	1/1	./.	0/0	0/0	0/0	0/0	0/0
1B	1	69714664	G	A	0/0	1/1	1/1	1/1	1/1	1/1	1/1	1/1	1/1	1/1	./.	./.	1/1	1/1	1/1	./.	0/0	0/0	0/0	0/0	0/0
1B	1	69714691	T	C	0/0	1/1	1/1	1/1	1/1	1/1	1/1	1/1	1/1	1/1	./.	./.	1/1	1/1	1/1	./.	0/0	0/0	0/0	0/0	0/0
1B	1	69714704	A	T	0/0	1/1	1/1	1/1	1/1	1/1	1/1	1/1	1/1	1/1	./.	./.	./.	1/1	1/1	./.	0/0	0/0	0/0	0/0	0/0
1B	1	69714715	A	G	0/0	1/1	1/1	1/1	1/1	1/1	1/1	1/1	1/1	1/1	./.	./.	./.	1/1	1/1	./.	0/0	0/0	0/0	0/0	0/0
1B	1	69714717	T	C	0/0	1/1	1/1	1/1	1/1	1/1	1/1	1/1	1/1	1/1	./.	./.	./.	1/1	1/1	./.	0/0	0/0	0/0	0/0	0/0
1B	1	69714722	C	G	0/0	1/1	1/1	1/1	1/1	1/1	1/1	1/1	1/1	1/1	./.	./.	./.	1/1	1/1	./.	0/0	0/0	0/0	0/0	0/0
1B	1	69714725	C	T	0/0	1/1	1/1	1/1	1/1	1/1	1/1	1/1	1/1	1/1	./.	./.	./.	1/1	1/1	./.	0/0	0/0	0/0	0/0	0/0
1B	1	69714734	T	C	0/0	1/1	1/1	1/1	1/1	1/1	1/1	1/1	1/1	1/1	./.	./.	./.	1/1	1/1	./.	0/0	0/0	0/0	0/0	0/0
1B	1	69714782	A	G	0/0	1/1	1/1	1/1	1/1	1/1	1/1	1/1	1/1	1/1	1/1	1/1	./.	1/1	1/1	1/1	0/0	0/0	0/0	0/0	0/0
1B	1	69742073	G	T	0/0	1/1	1/1	1/1	1/1	1/1	1/1	1/1	1/1	1/1	1/1	1/1	1/1	1/1	1/1	1/1	0/0	0/0	0/0	0/0	0/0
1B	1	69742100	C	T	0/0	1/1	1/1	1/1	1/1	1/1	1/1	1/1	1/1	1/1	1/1	1/1	1/1	1/1	1/1	1/1	0/0	0/0	0/0	0/0	0/0
1B	1	69742120	A	T	0/0	1/1	1/1	1/1	1/1	1/1	1/1	1/1	1/1	1/1	1/1	1/1	1/1	1/1	1/1	1/1	0/0	0/0	0/0	0/0	0/0
1B	1	69742132	G	A	0/0	1/1	1/1	1/1	1/1	1/1	1/1	1/1	1/1	1/1	1/1	1/1	1/1	1/1	1/1	1/1	0/0	0/0	0/0	0/0	0/0
1B	1	69742152	C	T	0/0	1/1	1/1	1/1	1/1	1/1	1/1	1/1	1/1	1/1	1/1	1/1	1/1	1/1	1/1	1/1	0/0	0/0	0/0	0/0	0/0
1B	1	70677561	A	G	0/0	1/1	1/1	1/1	./.	./.	./.	1/1	1/1	1/1	1/1	1/1	1/1	1/1	1/1	1/1	0/0	0/0	0/0	0/0	0/0
1B	1	70677587	G	A	0/0	1/1	1/1	1/1	./.	./.	./.	1/1	1/1	1/1	1/1	1/1	1/1	1/1	1/1	1/1	0/0	0/0	0/0	0/0	0/0
1B	1	70677593	G	C	0/0	1/1	1/1	1/1	./.	./.	./.	1/1	1/1	1/1	1/1	1/1	1/1	1/1	1/1	1/1	0/0	0/0	0/0	0/0	0/0
1B	1	70704124	T	G	0/0	1/1	1/1	1/1	1/1	1/1	./.	1/1	1/1	1/1	0/0	0/0	1/1	1/1	1/1	0/0	0/0	0/0	0/0	0/0	0/0
1B	1	70704126	A	G	0/0	1/1	1/1	1/1	1/1	1/1	./.	1/1	1/1	1/1	./.	./.	1/1	1/1	1/1	./.	0/0	0/0	0/0	0/0	0/0
1B	1	70704151	G	A	0/0	1/1	1/1	1/1	1/1	1/1	./.	1/1	1/1	1/1	./.	./.	1/1	1/1	1/1	./.	0/0	0/0	0/0	0/0	0/0
1B	1	70704189	C	A	0/0	1/1	1/1	1/1	1/1	1/1	./.	1/1	1/1	1/1	0/1	0/1	0/1	1/1	1/1	0/1	0/0	0/0	0/0	0/0	0/0
1B	1	70704195	A	G	0/0	1/1	1/1	1/1	1/1	1/1	./.	1/1	1/1	1/1	0/1	0/1	0/1	1/1	1/1	0/1	0/0	0/0	0/0	0/0	0/0
1B	1	71309146	C	T	0/0	1/1	1/1	1/1	1/1	1/1	1/1	1/1	1/1	1/1	1/1	1/1	1/1	1/1	1/1	1/1	0/0	0/0	0/0	0/0	0/0
1B	1	71309149	C	T	0/0	1/1	1/1	1/1	1/1	1/1	1/1	1/1	1/1	1/1	1/1	1/1	1/1	1/1	1/1	1/1	0/0	0/0	0/0	0/0	0/0
1B	1	71309155	G	A	0/0	1/1	1/1	1/1	1/1	1/1	1/1	1/1	1/1	1/1	1/1	1/1	1/1	1/1	1/1	1/1	0/0	0/0	0/0	0/0	0/0
1B	1	71309157	G	C	0/0	1/1	1/1	1/1	1/1	1/1	1/1	1/1	1/1	1/1	1/1	1/1	1/1	1/1	1/1	1/1	0/0	0/0	0/0	0/0	0/0
1B	1	71309158	G	A	0/0	1/1	1/1	1/1	1/1	1/1	1/1	1/1	1/1	1/1	1/1	1/1	1/1	1/1	1/1	1/1	0/0	0/0	0/0	0/0	0/0
1B	1	71309191	G	A	0/0	1/1	1/1	1/1	1/1	1/1	1/1	1/1	1/1	1/1	1/1	1/1	1/1	1/1	1/1	1/1	0/0	0/0	0/0	0/0	0/0
1B	1	71309221	A	C	0/0	1/1	1/1	1/1	1/1	1/1	1/1	1/1	1/1	1/1	1/1	1/1	1/1	1/1	1/1	1/1	0/0	0/0	0/0	0/0	0/0
1B	1	71319503	C	T	0/0	1/1	1/1	1/1	1/1	1/1	1/1	1/1	1/1	1/1	1/1	1/1	1/1	1/1	1/1	1/1	0/0	0/0	0/0	0/0	0/0
1B	1	71319530	C	T	0/0	1/1	1/1	1/1	1/1	1/1	1/1	1/1	1/1	1/1	1/1	1/1	1/1	1/1	1/1	1/1	0/0	0/0	0/0	0/0	0/0
1B	1	71319551	C	T	0/0	1/1	1/1	1/1	1/1	1/1	1/1	1/1	1/1	1/1	1/1	1/1	1/1	1/1	1/1	1/1	0/0	0/0	0/0	0/0	0/0
1B	1	71319554	G	A	0/0	1/1	1/1	1/1	1/1	1/1	1/1	1/1	1/1	1/1	1/1	1/1	1/1	1/1	1/1	1/1	0/0	0/0	0/0	0/0	0/0
1B	1	71319556	T	C	0/0	1/1	1/1	1/1	1/1	1/1	1/1	1/1	1/1	1/1	1/1	1/1	1/1	1/1	1/1	1/1	0/0	0/0	0/0	0/0	0/0
1B	1	71319560	G	T	0/0	1/1	1/1	1/1	1/1	1/1	1/1	1/1	1/1	1/1	1/1	1/1	1/1	1/1	1/1	1/1	0/0	0/0	0/0	0/0	0/0
1B	1	71319567	G	A	0/0	1/1	1/1	1/1	1/1	1/1	1/1	1/1	1/1	1/1	1/1	1/1	1/1	1/1	1/1	1/1	0/0	0/0	0/0	0/0	0/0
1B	1	71503355	C	T	0/0	1/1	1/1	1/1	./.	./.	./.	1/1	1/1	1/1	./.	./.	./.	1/1	1/1	./.	0/0	0/0	0/0	0/0	0/0
1B	1	71503359	C	A	0/0	1/1	1/1	1/1	./.	./.	./.	1/1	1/1	1/1	./.	./.	./.	1/1	1/1	./.	0/0	0/0	0/0	0/0	0/0
1B	1	71503424	C	G	0/0	1/1	1/1	1/1	./.	./.	./.	1/1	1/1	1/1	./.	./.	./.	1/1	1/1	./.	0/0	0/0	0/0	0/0	0/0
1B	1	71503440	A	G	0/0	1/1	1/1	1/1	./.	./.	./.	1/1	1/1	1/1	./.	./.	./.	1/1	1/1	./.	0/0	0/0	0/0	0/0	0/0
1B	1	71503455	C	T	0/0	1/1	1/1	1/1	./.	./.	./.	1/1	1/1	1/1	./.	./.	./.	1/1	1/1	./.	0/0	0/0	0/0	0/0	0/0
1B	1	71503456	A	G	0/0	1/1	1/1	1/1	./.	./.	./.	1/1	1/1	1/1	./.	./.	./.	1/1	1/1	./.	0/0	0/0	0/0	0/0	0/0
1B	1	71526731	G	T	0/0	1/1	1/1	1/1	./.	./.	./.	1/1	1/1	1/1	./.	./.	./.	1/1	1/1	./.	0/0	0/0	0/0	0/0	0/0
1B	1	71526740	G	C	0/0	1/1	1/1	1/1	./.	./.	./.	1/1	1/1	1/1	./.	./.	./.	1/1	1/1	./.	0/0	0/0	0/0	0/0	0/0
1B	1	71526754	T	G	0/0	1/1	1/1	1/1	./.	./.	1/1	1/1	1/1	1/1	1/1	1/1	1/1	1/1	1/1	1/1	0/0	0/0	0/0	0/0	0/0
1B	1	71526772	G	A	0/0	1/1	1/1	1/1	1/1	1/1	1/1	1/1	1/1	1/1	1/1	1/1	1/1	1/1	1/1	1/1	0/0	0/0	0/0	0/0	0/0
1B	1	71526773	G	C	0/0	1/1	1/1	1/1	1/1	1/1	1/1	1/1	1/1	1/1	1/1	1/1	1/1	1/1	1/1	1/1	0/0	0/0	0/0	0/0	0/0
1B	1	71526829	G	A	0/0	1/1	1/1	1/1	1/1	1/1	1/1	1/1	1/1	1/1	1/1	1/1	1/1	1/1	1/1	1/1	./.	./.	./.	./.	./.
1B	1	71526862	G	A	0/0	1/1	1/1	1/1	1/1	1/1	1/1	1/1	1/1	1/1	1/1	1/1	1/1	1/1	1/1	1/1	0/0	0/0	0/0	0/0	0/0
1B	1	71526866	T	C	0/0	1/1	1/1	1/1	1/1	1/1	1/1	1/1	1/1	1/1	1/1	1/1	1/1	1/1	1/1	1/1	0/0	0/0	0/0	0/0	0/0
1B	1	71526884	C	T	0/0	1/1	1/1	1/1	1/1	1/1	1/1	1/1	1/1	1/1	1/1	1/1	1/1	1/1	1/1	1/1	0/0	0/0	0/0	0/0	0/0
1B	1	71526892	G	C	0/0	1/1	1/1	1/1	1/1	1/1	1/1	1/1	1/1	1/1	1/1	1/1	1/1	1/1	1/1	1/1	0/0	0/0	0/0	0/0	0/0
1B	1	71526961	C	T	0/0	1/1	1/1	1/1	1/1	1/1	1/1	1/1	1/1	1/1	1/1	1/1	1/1	1/1	1/1	1/1	0/0	0/0	0/0	0/0	0/0
1B	1	71526971	C	T	0/0	1/1	1/1	1/1	1/1	1/1	1/1	1/1	1/1	1/1	1/1	1/1	1/1	1/1	1/1	1/1	0/0	0/0	0/0	0/0	0/0
1B	1	71526996	G	C	0/0	1/1	1/1	1/1	1/1	1/1	1/1	1/1	1/1	1/1	1/1	1/1	1/1	1/1	1/1	1/1	0/0	0/0	0/0	0/0	0/0
1B	1	71527000	G	C	0/0	1/1	1/1	1/1	1/1	1/1	1/1	1/1	1/1	1/1	1/1	1/1	1/1	1/1	1/1	1/1	0/0	0/0	0/0	0/0	0/0
1B	1	71527027	A	T	0/0	1/1	1/1	1/1	1/1	1/1	1/1	1/1	1/1	1/1	1/1	1/1	1/1	1/1	1/1	1/1	0/0	0/0	0/0	0/0	0/0
1B	1	71527028	C	T	0/0	1/1	1/1	1/1	1/1	1/1	1/1	1/1	1/1	1/1	1/1	1/1	1/1	1/1	1/1	1/1	0/0	0/0	0/0	0/0	0/0
1B	1	71527039	A	G	0/0	1/1	1/1	1/1	./.	./.	1/1	1/1	1/1	1/1	1/1	1/1	1/1	1/1	1/1	1/1	0/0	0/0	0/0	0/0	0/0
1B	1	71527046	A	G	0/0	1/1	1/1	1/1	./.	./.	1/1	1/1	1/1	1/1	./.	./.	1/1	1/1	1/1	./.	0/0	0/0	0/0	0/0	0/0
1B	1	71873360	C	A	0/0	1/1	1/1	1/1	./.	./.	./.	1/1	1/1	1/1	1/1	1/1	./.	1/1	1/1	1/1	0/0	0/0	0/0	0/0	0/0
1B	1	71873401	A	C	0/0	1/1	1/1	1/1	1/1	1/1	1/1	1/1	1/1	1/1	./.	./.	./.	1/1	1/1	./.	0/0	0/0	0/0	0/0	0/0
1B	1	71873428	T	C	0/0	1/1	1/1	1/1	1/1	1/1	./.	1/1	1/1	1/1	1/1	1/1	./.	1/1	1/1	1/1	0/0	0/0	0/0	0/0	0/0
1B	1	72028280	G	T	0/0	1/1	1/1	1/1	1/1	1/1	1/1	1/1	1/1	1/1	1/1	1/1	1/1	1/1	1/1	1/1	0/0	0/0	0/0	0/0	0/0
1B	1	72028315	A	G	0/0	1/1	1/1	1/1	1/1	1/1	1/1	1/1	1/1	1/1	1/1	1/1	1/1	1/1	1/1	1/1	0/0	0/0	0/0	0/0	0/0
1B	1	72028347	A	G	0/0	1/1	1/1	1/1	1/1	1/1	1/1	1/1	1/1	1/1	1/1	1/1	1/1	1/1	1/1	1/1	0/0	0/0	0/0	0/0	0/0
1B	1	72028462	C	A	0/0	1/1	1/1	1/1	1/1	1/1	1/1	1/1	1/1	1/1	1/1	1/1	1/1	1/1	1/1	1/1	0/0	0/0	0/0	0/0	0/0
1B	1	72028492	C	T	0/0	1/1	1/1	1/1	1/1	1/1	1/1	1/1	1/1	1/1	1/1	1/1	1/1	1/1	1/1	1/1	0/0	0/0	0/0	0/0	0/0
1B	1	72072221	T	C	0/0	1/1	1/1	1/1	./.	./.	./.	1/1	1/1	1/1	./.	./.	./.	1/1	1/1	./.	0/0	0/0	0/0	0/0	0/0
1B	1	72238689	A	G	0/0	1/1	1/1	1/1	1/1	1/1	1/1	1/1	1/1	1/1	1/1	1/1	1/1	1/1	1/1	1/1	0/0	0/0	0/0	0/0	0/0
1B	1	72238704	A	G	0/0	1/1	1/1	1/1	1/1	1/1	1/1	1/1	1/1	1/1	1/1	1/1	1/1	1/1	1/1	1/1	0/0	0/0	0/0	0/0	0/0
1B	1	72248229	T	C	0/0	1/1	1/1	1/1	1/1	1/1	1/1	1/1	1/1	1/1	1/1	1/1	1/1	1/1	1/1	1/1	0/0	0/0	0/0	0/0	0/0
1B	1	72248230	G	A	0/0	1/1	1/1	1/1	1/1	1/1	1/1	1/1	1/1	1/1	1/1	1/1	1/1	1/1	1/1	1/1	0/0	0/0	0/0	0/0	0/0
1B	1	72248278	G	A	0/0	1/1	1/1	1/1	1/1	1/1	1/1	1/1	1/1	1/1	1/1	1/1	1/1	1/1	1/1	1/1	0/0	0/0	0/0	0/0	0/0
1B	1	72248295	A	G	0/0	1/1	1/1	1/1	1/1	1/1	1/1	1/1	1/1	1/1	1/1	1/1	1/1	1/1	1/1	1/1	0/0	0/0	0/0	0/0	0/0
1B	1	72248304	T	A	0/0	1/1	1/1	1/1	1/1	1/1	1/1	1/1	1/1	1/1	1/1	1/1	1/1	1/1	1/1	1/1	0/0	0/0	0/0	0/0	0/0
1B	1	72248316	A	G	0/0	1/1	1/1	1/1	1/1	1/1	1/1	1/1	1/1	1/1	1/1	1/1	1/1	1/1	1/1	1/1	0/0	0/0	0/0	0/0	0/0
1B	1	72248343	A	G	0/0	1/1	1/1	1/1	1/1	1/1	1/1	1/1	1/1	1/1	1/1	1/1	1/1	1/1	1/1	1/1	0/0	0/0	0/0	0/0	0/0
1B	1	72823639	C	T	0/0	1/1	1/1	1/1	1/1	1/1	1/1	1/1	1/1	1/1	1/1	1/1	1/1	1/1	1/1	1/1	0/0	0/0	0/0	0/0	0/0
1B	1	72823641	T	C	0/0	1/1	1/1	1/1	1/1	1/1	1/1	1/1	1/1	1/1	1/1	1/1	1/1	1/1	1/1	1/1	0/0	0/0	0/0	0/0	0/0
1B	1	72823643	C	A	0/0	1/1	1/1	1/1	1/1	1/1	1/1	1/1	1/1	1/1	1/1	1/1	1/1	1/1	1/1	1/1	0/0	0/0	0/0	0/0	0/0
1B	1	72823677	A	G	0/0	1/1	1/1	1/1	1/1	1/1	1/1	1/1	1/1	1/1	1/1	1/1	1/1	1/1	1/1	1/1	0/0	0/0	0/0	0/0	0/0
1B	1	72892452	G	A	0/0	1/1	1/1	1/1	1/1	1/1	1/1	1/1	1/1	1/1	1/1	1/1	1/1	1/1	1/1	1/1	0/0	0/0	0/0	0/0	0/0
1B	1	72892533	A	G	0/0	1/1	1/1	1/1	1/1	1/1	1/1	1/1	1/1	1/1	1/1	1/1	1/1	1/1	1/1	1/1	0/0	0/0	0/0	0/0	0/0
1B	1	72895300	T	C	0/0	1/1	1/1	1/1	1/1	1/1	1/1	1/1	1/1	1/1	./.	./.	1/1	1/1	1/1	./.	0/0	0/0	0/0	0/0	0/0
1B	1	72895308	A	C	0/0	1/1	1/1	1/1	1/1	1/1	1/1	1/1	1/1	1/1	./.	./.	1/1	1/1	1/1	./.	0/0	0/0	0/0	0/0	0/0
1B	1	72895402	G	A	0/0	1/1	1/1	1/1	1/1	1/1	1/1	1/1	1/1	1/1	1/1	1/1	1/1	1/1	1/1	1/1	0/0	0/0	0/0	0/0	0/0
1B	1	72895409	C	A	0/0	1/1	1/1	1/1	1/1	1/1	1/1	1/1	1/1	1/1	1/1	1/1	1/1	1/1	1/1	1/1	0/0	0/0	0/0	0/0	0/0
1B	1	73209995	A	G	0/0	1/1	1/1	1/1	1/1	1/1	1/1	1/1	1/1	1/1	1/1	1/1	1/1	1/1	1/1	1/1	0/0	0/0	0/0	0/0	0/0
1B	1	73210073	G	C	0/0	1/1	1/1	1/1	1/1	1/1	1/1	1/1	1/1	1/1	1/1	1/1	1/1	1/1	1/1	1/1	0/0	0/0	0/0	0/0	0/0
1B	1	73210080	T	C	0/0	1/1	1/1	1/1	1/1	1/1	1/1	1/1	1/1	1/1	1/1	1/1	1/1	1/1	1/1	1/1	0/0	0/0	0/0	0/0	0/0
1B	1	73210089	C	T	0/0	1/1	1/1	1/1	1/1	1/1	1/1	1/1	1/1	1/1	1/1	1/1	1/1	1/1	1/1	1/1	0/0	0/0	0/0	0/0	0/0
1B	1	73210136	T	C	0/0	1/1	1/1	1/1	1/1	1/1	1/1	1/1	1/1	1/1	1/1	1/1	1/1	1/1	1/1	1/1	0/0	0/0	0/0	0/0	0/0
1B	1	73210138	T	C	0/0	1/1	1/1	1/1	1/1	1/1	1/1	1/1	1/1	1/1	1/1	1/1	1/1	1/1	1/1	1/1	0/0	0/0	0/0	0/0	0/0
1B	1	73210139	T	C	0/0	1/1	1/1	1/1	1/1	1/1	1/1	1/1	1/1	1/1	1/1	1/1	1/1	1/1	1/1	1/1	0/0	0/0	0/0	0/0	0/0
1B	1	73210159	C	A	0/0	1/1	1/1	1/1	1/1	1/1	1/1	1/1	1/1	1/1	./.	./.	1/1	1/1	1/1	./.	0/0	0/0	0/0	0/0	0/0
1B	1	73210166	A	G	0/0	1/1	1/1	1/1	1/1	1/1	1/1	1/1	1/1	1/1	./.	./.	1/1	1/1	1/1	./.	0/0	0/0	0/0	0/0	0/0
1B	1	73210199	C	G	0/0	1/1	1/1	1/1	1/1	1/1	1/1	1/1	1/1	1/1	./.	./.	1/1	1/1	1/1	./.	0/0	0/0	0/0	0/0	0/0
1B	1	73213583	T	C	0/0	1/1	1/1	1/1	1/1	1/1	1/1	1/1	1/1	1/1	1/1	1/1	1/1	1/1	1/1	1/1	0/0	0/0	0/0	0/0	0/0
1B	1	73213625	C	T	0/0	1/1	1/1	1/1	1/1	1/1	1/1	1/1	1/1	1/1	1/1	1/1	./.	1/1	1/1	1/1	0/0	0/0	0/0	0/0	0/0
1B	1	73293899	G	T	0/0	1/1	1/1	1/1	1/1	1/1	1/1	1/1	1/1	1/1	1/1	1/1	./.	1/1	1/1	1/1	0/0	0/0	0/0	0/0	0/0
1B	1	73293903	C	G	0/0	1/1	1/1	1/1	1/1	1/1	1/1	1/1	1/1	1/1	1/1	1/1	./.	1/1	1/1	1/1	0/0	0/0	0/0	0/0	0/0
1B	1	73293913	G	C	0/0	1/1	1/1	1/1	1/1	1/1	1/1	1/1	1/1	1/1	1/1	1/1	./.	1/1	1/1	1/1	0/0	0/0	0/0	0/0	0/0
1B	1	73293928	T	C	0/0	1/1	1/1	1/1	1/1	1/1	1/1	1/1	1/1	1/1	1/1	1/1	./.	1/1	1/1	1/1	0/0	0/0	0/0	0/0	0/0
1B	1	73305195	C	T	0/0	1/1	1/1	1/1	1/1	1/1	1/1	1/1	1/1	1/1	1/1	1/1	1/1	1/1	1/1	1/1	0/0	0/0	0/0	0/0	0/0
1B	1	73305240	G	A	0/0	1/1	1/1	1/1	1/1	1/1	1/1	1/1	1/1	1/1	1/1	1/1	1/1	1/1	1/1	1/1	0/0	0/0	0/0	0/0	0/0
1B	1	73305253	C	A	0/0	1/1	1/1	1/1	1/1	1/1	1/1	1/1	1/1	1/1	1/1	1/1	1/1	1/1	1/1	1/1	0/0	0/0	0/0	0/0	0/0
1B	1	73309811	A	C	0/0	1/1	1/1	1/1	1/1	1/1	./.	1/1	1/1	1/1	1/1	1/1	1/1	1/1	1/1	1/1	0/0	0/0	0/0	0/0	0/0
1B	1	73413682	C	G	0/0	1/1	1/1	1/1	./.	./.	./.	1/1	1/1	1/1	./.	./.	./.	1/1	1/1	./.	0/0	0/0	0/0	0/0	0/0
1B	1	73428955	G	A	0/0	1/1	1/1	1/1	./.	./.	./.	1/1	1/1	1/1	1/1	1/1	1/1	1/1	1/1	1/1	0/0	0/0	0/0	0/0	0/0
1B	1	73428993	C	G	0/0	1/1	1/1	1/1	./.	./.	./.	1/1	1/1	1/1	1/1	1/1	1/1	1/1	1/1	1/1	0/0	0/0	0/0	0/0	0/0
1B	1	73428998	C	A	0/0	1/1	1/1	1/1	./.	./.	./.	1/1	1/1	1/1	1/1	1/1	1/1	1/1	1/1	1/1	0/0	0/0	0/0	0/0	0/0
1B	1	73429030	C	T	0/0	1/1	1/1	1/1	./.	./.	./.	1/1	1/1	1/1	1/1	1/1	1/1	1/1	1/1	1/1	0/0	0/0	0/0	0/0	0/0
1B	1	73429059	C	T	0/0	1/1	1/1	1/1	1/1	1/1	1/1	1/1	1/1	1/1	1/1	1/1	1/1	1/1	1/1	1/1	0/0	0/0	0/0	0/0	0/0
1B	1	73429064	T	C	0/0	1/1	1/1	1/1	1/1	1/1	1/1	1/1	1/1	1/1	1/1	1/1	1/1	1/1	1/1	1/1	0/0	0/0	0/0	0/0	0/0
1B	1	73429087	A	G	0/0	1/1	1/1	1/1	1/1	1/1	1/1	1/1	1/1	1/1	1/1	1/1	1/1	1/1	1/1	1/1	0/0	0/0	0/0	0/0	0/0
1B	1	73429128	G	A	0/0	1/1	1/1	1/1	1/1	1/1	1/1	1/1	1/1	1/1	1/1	1/1	1/1	1/1	1/1	1/1	0/0	0/0	0/0	0/0	0/0
1B	1	73429134	A	G	0/0	1/1	1/1	1/1	1/1	1/1	1/1	1/1	1/1	1/1	1/1	1/1	1/1	1/1	1/1	1/1	0/0	0/0	0/0	0/0	0/0
1B	1	73429135	C	G	0/0	1/1	1/1	1/1	1/1	1/1	1/1	1/1	1/1	1/1	1/1	1/1	1/1	1/1	1/1	1/1	0/0	0/0	0/0	0/0	0/0
1B	1	73429165	C	G	0/0	1/1	1/1	1/1	1/1	1/1	1/1	1/1	1/1	1/1	1/1	1/1	1/1	1/1	1/1	1/1	0/0	0/0	0/0	0/0	0/0
1B	1	73848619	T	A	0/0	1/1	1/1	1/1	1/1	1/1	1/1	1/1	1/1	1/1	1/1	1/1	./.	1/1	1/1	1/1	0/0	0/0	0/0	0/0	0/0
1B	1	74016520	A	G	0/0	1/1	1/1	1/1	./.	./.	1/1	1/1	1/1	1/1	./.	./.	1/1	1/1	1/1	./.	0/0	0/0	0/0	0/0	0/0
1B	1	74016550	C	T	0/0	1/1	1/1	1/1	./.	./.	1/1	1/1	1/1	1/1	./.	./.	1/1	1/1	1/1	./.	0/0	0/0	0/0	0/0	0/0
1B	1	74710451	A	C	0/0	1/1	1/1	1/1	1/1	1/1	./.	1/1	1/1	1/1	./.	./.	1/1	1/1	1/1	./.	0/0	0/0	0/0	0/0	0/0
1B	1	74710471	T	C	0/0	1/1	1/1	1/1	1/1	1/1	./.	1/1	1/1	1/1	./.	./.	1/1	1/1	1/1	./.	0/0	0/0	0/0	0/0	0/0
1B	1	74710473	C	A	0/0	1/1	1/1	1/1	1/1	1/1	./.	1/1	1/1	1/1	./.	./.	1/1	1/1	1/1	./.	0/0	0/0	0/0	0/0	0/0
1B	1	74710543	C	T	0/0	1/1	1/1	1/1	./.	./.	1/1	1/1	1/1	1/1	./.	./.	1/1	1/1	1/1	./.	0/0	0/0	0/0	0/0	0/0
1B	1	75125817	C	T	0/0	1/1	1/1	1/1	./.	./.	1/1	1/1	1/1	1/1	1/1	1/1	1/1	1/1	1/1	1/1	0/0	0/0	0/0	0/0	0/0
1B	1	75125821	A	C	0/0	1/1	1/1	1/1	./.	./.	1/1	1/1	1/1	1/1	1/1	1/1	1/1	1/1	1/1	1/1	0/0	0/0	0/0	0/0	0/0
1B	1	75125842	T	C	0/0	1/1	1/1	1/1	./.	./.	1/1	1/1	1/1	1/1	1/1	1/1	1/1	1/1	1/1	1/1	0/0	0/0	0/0	0/0	0/0
1B	1	75125875	A	G	0/0	1/1	1/1	1/1	1/1	1/1	1/1	1/1	1/1	1/1	1/1	1/1	1/1	1/1	1/1	1/1	0/0	0/0	0/0	0/0	0/0
1B	1	75125892	T	G	0/0	1/1	1/1	1/1	1/1	1/1	1/1	1/1	1/1	1/1	1/1	1/1	1/1	1/1	1/1	1/1	0/0	0/0	0/0	0/0	0/0
1B	1	75125917	T	G	0/0	1/1	1/1	1/1	1/1	1/1	1/1	1/1	1/1	1/1	1/1	1/1	1/1	1/1	1/1	1/1	0/0	0/0	0/0	0/0	0/0
1B	1	75125975	G	T	0/0	1/1	1/1	1/1	1/1	1/1	1/1	1/1	1/1	1/1	1/1	1/1	1/1	1/1	1/1	1/1	0/0	0/0	0/0	0/0	0/0
1B	1	75125990	T	C	0/0	1/1	1/1	1/1	1/1	1/1	1/1	1/1	1/1	1/1	1/1	1/1	1/1	1/1	1/1	1/1	0/0	0/0	0/0	0/0	0/0
1B	1	75126013	T	C	0/0	1/1	1/1	1/1	1/1	1/1	1/1	1/1	1/1	1/1	1/1	1/1	1/1	1/1	1/1	1/1	0/0	0/0	0/0	0/0	0/0
1B	1	75126026	C	A	0/0	1/1	1/1	1/1	1/1	1/1	1/1	1/1	1/1	1/1	1/1	1/1	1/1	1/1	1/1	1/1	0/0	0/0	0/0	0/0	0/0
1B	1	75126083	T	C	0/0	1/1	1/1	1/1	1/1	1/1	1/1	1/1	1/1	1/1	1/1	1/1	1/1	1/1	1/1	1/1	0/0	0/0	0/0	0/0	0/0
1B	1	75126091	T	C	0/0	1/1	1/1	1/1	1/1	1/1	1/1	1/1	1/1	1/1	1/1	1/1	1/1	1/1	1/1	1/1	0/0	0/0	0/0	0/0	0/0
1B	1	75126111	C	A	0/0	1/1	1/1	1/1	1/1	1/1	1/1	1/1	1/1	1/1	1/1	1/1	1/1	1/1	1/1	1/1	0/0	0/0	0/0	0/0	0/0
1B	1	75126112	T	C	0/0	1/1	1/1	1/1	1/1	1/1	1/1	1/1	1/1	1/1	1/1	1/1	1/1	1/1	1/1	1/1	0/0	0/0	0/0	0/0	0/0
1B	1	75299020	G	A	0/0	1/1	1/1	1/1	1/1	1/1	1/1	1/1	1/1	1/1	./.	./.	1/1	1/1	1/1	./.	0/0	0/0	0/0	0/0	0/0
1B	1	75299031	G	T	0/0	1/1	1/1	1/1	1/1	1/1	1/1	1/1	1/1	1/1	./.	./.	1/1	1/1	1/1	./.	0/0	0/0	0/0	0/0	0/0
1B	1	75299034	T	C	0/0	1/1	1/1	1/1	1/1	1/1	1/1	1/1	1/1	1/1	./.	./.	1/1	1/1	1/1	./.	0/0	0/0	0/0	0/0	0/0
1B	1	75922503	A	C	0/0	1/1	1/1	1/1	1/1	1/1	1/1	1/1	1/1	1/1	./.	./.	./.	1/1	1/1	./.	0/0	0/0	0/0	0/0	0/0
1B	1	75922510	G	C	0/0	1/1	1/1	1/1	1/1	1/1	1/1	1/1	1/1	1/1	./.	./.	./.	1/1	1/1	./.	0/0	0/0	0/0	0/0	0/0
1B	1	75922553	G	C	0/0	1/1	1/1	1/1	1/1	1/1	1/1	1/1	1/1	1/1	./.	./.	1/1	1/1	1/1	./.	0/0	0/0	0/0	0/0	0/0
1B	1	75922588	C	T	0/0	1/1	1/1	1/1	1/1	1/1	1/1	1/1	1/1	1/1	./.	./.	1/1	1/1	1/1	./.	0/0	0/0	0/0	0/0	0/0
1B	1	75922613	C	T	0/0	1/1	1/1	1/1	1/1	1/1	1/1	1/1	1/1	1/1	./.	./.	1/1	1/1	1/1	./.	0/0	0/0	0/0	0/0	0/0
1B	1	75922624	A	G	0/0	1/1	1/1	1/1	1/1	1/1	1/1	1/1	1/1	1/1	./.	./.	1/1	1/1	1/1	./.	0/0	0/0	0/0	0/0	0/0
1B	1	75922636	C	T	0/0	1/1	1/1	1/1	1/1	1/1	1/1	1/1	1/1	1/1	./.	./.	1/1	1/1	1/1	./.	0/0	0/0	0/0	0/0	0/0
1B	1	75922640	C	T	0/0	1/1	1/1	1/1	1/1	1/1	1/1	1/1	1/1	1/1	./.	./.	1/1	1/1	1/1	./.	0/0	0/0	0/0	0/0	0/0
1B	1	75922673	A	G	0/0	1/1	1/1	1/1	1/1	1/1	1/1	1/1	1/1	1/1	1/1	1/1	1/1	1/1	1/1	1/1	0/0	0/0	0/0	0/0	0/0
1B	1	75922709	T	C	0/0	1/1	1/1	1/1	1/1	1/1	1/1	1/1	1/1	1/1	1/1	1/1	1/1	1/1	1/1	1/1	0/0	0/0	0/0	0/0	0/0
1B	1	75922712	A	C	0/0	1/1	1/1	1/1	1/1	1/1	1/1	1/1	1/1	1/1	1/1	1/1	1/1	1/1	1/1	1/1	0/0	0/0	0/0	0/0	0/0
1B	1	75922741	T	A	0/0	1/1	1/1	1/1	1/1	1/1	1/1	1/1	1/1	1/1	1/1	1/1	1/1	1/1	1/1	1/1	0/0	0/0	0/0	0/0	0/0
1B	1	75922742	T	C	0/0	1/1	1/1	1/1	1/1	1/1	1/1	1/1	1/1	1/1	1/1	1/1	1/1	1/1	1/1	1/1	0/0	0/0	0/0	0/0	0/0
1B	1	75922747	G	A	0/0	1/1	1/1	1/1	1/1	1/1	1/1	1/1	1/1	1/1	1/1	1/1	1/1	1/1	1/1	1/1	0/0	0/0	0/0	0/0	0/0
1B	1	75922749	C	T	0/0	1/1	1/1	1/1	1/1	1/1	1/1	1/1	1/1	1/1	1/1	1/1	1/1	1/1	1/1	1/1	0/0	0/0	0/0	0/0	0/0
1B	1	75922827	A	G	0/0	1/1	1/1	1/1	1/1	1/1	1/1	1/1	1/1	1/1	./.	./.	1/1	1/1	1/1	./.	0/0	0/0	0/0	0/0	0/0
1B	1	76078287	C	G	0/0	1/1	1/1	1/1	1/1	1/1	1/1	1/1	1/1	1/1	1/1	1/1	1/1	1/1	1/1	1/1	0/0	0/0	0/0	0/0	0/0
1B	1	76078387	T	C	0/0	1/1	1/1	1/1	1/1	1/1	1/1	1/1	1/1	1/1	1/1	1/1	1/1	1/1	1/1	1/1	0/0	0/0	0/0	0/0	0/0
1B	1	76460305	C	A	0/0	1/1	1/1	1/1	./.	./.	1/1	1/1	1/1	1/1	./.	./.	1/1	1/1	1/1	./.	0/0	0/0	0/0	0/0	0/0
1B	1	76462344	C	T	0/0	1/1	1/1	1/1	1/1	1/1	1/1	1/1	1/1	1/1	1/1	1/1	1/1	1/1	1/1	1/1	0/0	0/0	0/0	0/0	0/0
1B	1	76462474	G	A	0/0	1/1	1/1	1/1	1/1	1/1	1/1	1/1	1/1	1/1	1/1	1/1	1/1	1/1	1/1	1/1	0/0	0/0	0/0	0/0	0/0
1B	1	76462555	C	T	0/0	1/1	1/1	1/1	1/1	1/1	1/1	1/1	1/1	1/1	1/1	1/1	1/1	1/1	1/1	1/1	0/0	0/0	0/0	0/0	0/0
1B	1	76462557	T	C	0/0	1/1	1/1	1/1	1/1	1/1	1/1	1/1	1/1	1/1	1/1	1/1	1/1	1/1	1/1	1/1	0/0	0/0	0/0	0/0	0/0
1B	1	76462617	C	T	0/0	1/1	1/1	1/1	1/1	1/1	1/1	1/1	1/1	1/1	1/1	1/1	1/1	1/1	1/1	1/1	0/0	0/0	0/0	0/0	0/0
1B	1	76462684	T	C	0/0	1/1	1/1	1/1	1/1	1/1	1/1	1/1	1/1	1/1	1/1	1/1	1/1	1/1	1/1	1/1	0/0	0/0	0/0	0/0	0/0
1B	1	76462766	T	C	0/0	1/1	1/1	1/1	1/1	1/1	1/1	1/1	1/1	1/1	1/1	1/1	1/1	1/1	1/1	1/1	0/0	0/0	0/0	0/0	0/0
1B	1	76462785	A	G	0/0	1/1	1/1	1/1	1/1	1/1	1/1	1/1	1/1	1/1	1/1	1/1	1/1	1/1	1/1	1/1	0/0	0/0	0/0	0/0	0/0
1B	1	76462792	G	A	0/0	1/1	1/1	1/1	1/1	1/1	1/1	1/1	1/1	1/1	1/1	1/1	1/1	1/1	1/1	1/1	0/0	0/0	0/0	0/0	0/0
1B	1	76462809	G	A	0/0	1/1	1/1	1/1	1/1	1/1	1/1	1/1	1/1	1/1	1/1	1/1	./.	1/1	1/1	1/1	0/0	0/0	0/0	0/0	0/0
1B	1	76462824	C	T	0/0	1/1	1/1	1/1	1/1	1/1	1/1	1/1	1/1	1/1	./.	./.	./.	1/1	1/1	./.	0/0	0/0	0/0	0/0	0/0
1B	1	79031945	C	A	0/0	1/1	1/1	1/1	1/1	1/1	./.	1/1	1/1	1/1	1/1	1/1	1/1	1/1	1/1	1/1	0/0	0/0	0/0	0/0	0/0
1B	1	80023967	C	A	0/0	1/1	1/1	1/1	1/1	1/1	1/1	1/1	1/1	1/1	1/1	1/1	./.	1/1	1/1	1/1	0/0	0/0	0/0	0/0	0/0
1B	1	80023997	T	A	0/0	1/1	1/1	1/1	1/1	1/1	1/1	1/1	1/1	1/1	1/1	1/1	1/1	1/1	1/1	1/1	0/0	0/0	0/0	0/0	0/0
1B	1	80024042	T	C	0/0	1/1	1/1	1/1	1/1	1/1	1/1	1/1	1/1	1/1	1/1	1/1	1/1	1/1	1/1	1/1	0/0	0/0	0/0	0/0	0/0
1B	1	80024054	C	G	0/0	1/1	1/1	1/1	1/1	1/1	1/1	1/1	1/1	1/1	1/1	1/1	1/1	1/1	1/1	1/1	0/0	0/0	0/0	0/0	0/0
1B	1	80024086	A	G	0/0	1/1	1/1	1/1	1/1	1/1	1/1	1/1	1/1	1/1	1/1	1/1	1/1	1/1	1/1	1/1	0/0	0/0	0/0	0/0	0/0
1B	1	80024171	A	G	0/0	1/1	1/1	1/1	1/1	1/1	1/1	1/1	1/1	1/1	1/1	1/1	1/1	1/1	1/1	1/1	0/0	0/0	0/0	0/0	0/0
1B	1	80024285	A	T	0/0	1/1	1/1	1/1	1/1	1/1	1/1	1/1	1/1	1/1	1/1	1/1	1/1	1/1	1/1	1/1	0/0	0/0	0/0	0/0	0/0
1B	1	80024292	A	G	0/0	1/1	1/1	1/1	1/1	1/1	1/1	1/1	1/1	1/1	1/1	1/1	1/1	1/1	1/1	1/1	0/0	0/0	0/0	0/0	0/0
1B	1	80024340	A	G	0/0	1/1	1/1	1/1	1/1	1/1	1/1	1/1	1/1	1/1	./.	./.	1/1	1/1	1/1	./.	0/0	0/0	0/0	0/0	0/0
1B	1	83548360	C	A	0/0	1/1	1/1	1/1	0/1	0/1	0/0	1/1	1/1	1/1	./.	./.	0/0	1/1	1/1	./.	0/0	0/0	0/0	0/0	0/0
1B	1	90146727	C	A	0/0	1/1	1/1	1/1	./.	./.	1/1	1/1	1/1	1/1	./.	./.	./.	1/1	1/1	./.	0/0	0/0	0/0	0/0	0/0
1B	1	90146742	C	A	0/0	1/1	1/1	1/1	./.	./.	1/1	1/1	1/1	1/1	./.	./.	./.	1/1	1/1	./.	0/0	0/0	0/0	0/0	0/0
1B	1	90146770	G	A	0/0	1/1	1/1	1/1	./.	./.	1/1	1/1	1/1	1/1	./.	./.	./.	1/1	1/1	./.	0/0	0/0	0/0	0/0	0/0
1B	1	90146772	A	G	0/0	1/1	1/1	1/1	./.	./.	1/1	1/1	1/1	1/1	./.	./.	./.	1/1	1/1	./.	0/0	0/0	0/0	0/0	0/0
1B	1	90146790	T	A	0/0	1/1	1/1	1/1	1/1	1/1	1/1	1/1	1/1	1/1	1/1	1/1	1/1	1/1	1/1	1/1	0/0	0/0	0/0	0/0	0/0
1B	1	90146826	G	A	0/0	1/1	1/1	1/1	1/1	1/1	1/1	1/1	1/1	1/1	1/1	1/1	1/1	1/1	1/1	1/1	0/0	0/0	0/0	0/0	0/0
1B	1	90146868	T	C	0/0	1/1	1/1	1/1	1/1	1/1	1/1	1/1	1/1	1/1	1/1	1/1	1/1	1/1	1/1	1/1	0/0	0/0	0/0	0/0	0/0
1B	1	90146925	A	T	0/0	1/1	1/1	1/1	1/1	1/1	1/1	1/1	1/1	1/1	1/1	1/1	1/1	1/1	1/1	1/1	0/0	0/0	0/0	0/0	0/0
1B	1	90146927	C	T	0/0	1/1	1/1	1/1	1/1	1/1	1/1	1/1	1/1	1/1	1/1	1/1	1/1	1/1	1/1	1/1	0/0	0/0	0/0	0/0	0/0
1B	1	90147022	G	A	0/0	1/1	1/1	1/1	1/1	1/1	1/1	1/1	1/1	1/1	1/1	1/1	1/1	1/1	1/1	1/1	0/0	0/0	0/0	0/0	0/0
1B	1	90147025	C	T	0/0	1/1	1/1	1/1	1/1	1/1	1/1	1/1	1/1	1/1	1/1	1/1	1/1	1/1	1/1	1/1	0/0	0/0	0/0	0/0	0/0
1B	1	90555080	G	A	0/0	1/1	1/1	1/1	1/1	1/1	1/1	1/1	1/1	1/1	1/1	1/1	1/1	1/1	1/1	1/1	0/0	0/0	0/0	0/0	0/0
1B	1	91205768	A	G	0/0	1/1	1/1	1/1	1/1	1/1	1/1	1/1	1/1	1/1	./.	./.	1/1	1/1	1/1	./.	0/0	0/0	0/0	0/0	0/0
1B	1	91205795	A	C	0/0	1/1	1/1	1/1	1/1	1/1	1/1	1/1	1/1	1/1	./.	./.	1/1	1/1	1/1	./.	0/0	0/0	0/0	0/0	0/0
1B	1	93461626	G	C	0/0	1/1	1/1	1/1	1/1	1/1	./.	1/1	1/1	1/1	./.	./.	1/1	1/1	1/1	./.	0/0	0/0	0/0	0/0	0/0
1B	1	93461648	A	G	0/0	1/1	1/1	1/1	1/1	1/1	./.	1/1	1/1	1/1	./.	./.	1/1	1/1	1/1	./.	0/0	0/0	0/0	0/0	0/0
1B	1	93461659	T	C	0/0	1/1	1/1	1/1	1/1	1/1	./.	1/1	1/1	1/1	./.	./.	1/1	1/1	1/1	./.	0/0	0/0	0/0	0/0	0/0
1B	1	93461675	G	C	0/0	1/1	1/1	1/1	1/1	1/1	./.	1/1	1/1	1/1	./.	./.	1/1	1/1	1/1	./.	0/0	0/0	0/0	0/0	0/0
1B	1	93461683	C	T	0/0	1/1	1/1	1/1	1/1	1/1	./.	1/1	1/1	1/1	./.	./.	1/1	1/1	1/1	./.	0/0	0/0	0/0	0/0	0/0
1B	1	93461689	A	G	0/0	1/1	1/1	1/1	1/1	1/1	1/1	1/1	1/1	1/1	./.	./.	1/1	1/1	1/1	./.	0/0	0/0	0/0	0/0	0/0
1B	1	93462221	C	T	0/0	1/1	1/1	1/1	1/1	1/1	1/1	1/1	1/1	1/1	1/1	1/1	1/1	1/1	1/1	1/1	0/0	0/0	0/0	0/0	0/0
1B	1	93462264	A	G	0/0	1/1	1/1	1/1	1/1	1/1	1/1	1/1	1/1	1/1	1/1	1/1	1/1	1/1	1/1	1/1	0/0	0/0	0/0	0/0	0/0
1B	1	93462274	G	C	0/0	1/1	1/1	1/1	1/1	1/1	1/1	1/1	1/1	1/1	1/1	1/1	1/1	1/1	1/1	1/1	0/0	0/0	0/0	0/0	0/0
1B	1	93462285	A	T	0/0	1/1	1/1	1/1	1/1	1/1	1/1	1/1	1/1	1/1	1/1	1/1	1/1	1/1	1/1	1/1	0/0	0/0	0/0	0/0	0/0
1B	1	93462306	G	A	0/0	1/1	1/1	1/1	1/1	1/1	1/1	1/1	1/1	1/1	1/1	1/1	1/1	1/1	1/1	1/1	0/0	0/0	0/0	0/0	0/0
1B	1	96073398	T	C	0/0	1/1	1/1	1/1	1/1	1/1	1/1	1/1	1/1	1/1	1/1	1/1	1/1	1/1	1/1	1/1	0/0	0/0	0/0	0/0	0/0
1B	1	96073400	G	C	0/0	1/1	1/1	1/1	1/1	1/1	1/1	1/1	1/1	1/1	1/1	1/1	1/1	1/1	1/1	1/1	0/0	0/0	0/0	0/0	0/0
1B	1	96073482	C	T	0/0	1/1	1/1	1/1	1/1	1/1	1/1	1/1	1/1	1/1	1/1	1/1	1/1	1/1	1/1	1/1	0/0	0/0	0/0	0/0	0/0
[truncated: 8,145 more rows]
